# Supplementary material for: Germline BRCA2 mutations drive prostate cancers with distinct evolutionary trajectories
Source: Nat Commun. 2017 Jan 9;8:13671. doi: 10.1038/ncomms13671 (PMC5227331; doi:10.1038/ncomms13671)
Supplement: Supplementary Data 1 — Genes that are copy number altered at differential frequencies between BRCA2-mutant (n = 14) and sporadic (n = 283) cases. Two-sided proportion tests were performed per gene and p-values were adjusted with FDR to account for multiple testing. [file ncomms13671-s2.xlsx]

## Sheet: Sheet1
Supplementary Data 1: Genes that are copy number altered at differential frequencies between BRCA2-mutant (n = 14) and sporadic (n = 283) cases. Two-sided proportion tests were performed per gene and p-values were adjusted with FDR to account for multiple testing
Gene Symbol	Gene Name	Chromosome	Start	Stop	Band	FreqBRCA	FreqSporadic	pvalue	qvalue	Delta
CEP104	centrosomal protein 104kDa	1	3728644	3773797	p36.32	0.571429	0.155477	0.000275479	0.00339066	0.415952
DFFB	DNA fragmentation factor, 40kDa, beta polypeptide (caspase-activated DNase)	1	3773844	3801993	p36.32	0.571429	0.155477	0.000275479	0.00339066	0.415952
C1orf174	chromosome 1 open reading frame 174	1	3805696	3816857	p36.32	0.571429	0.151943	0.000215969	0.00277718	0.419485
EXOSC10	exosome component 10	1	11126675	11159938	p36.22	0.357143	0.0212014	7.82345e-09	2.20411e-06	0.335941
MTOR	mechanistic target of rapamycin (serine/threonine kinase)	1	11166587	11322608	p36.22	0.428571	0.0459364	2.58159e-07	1.78349e-05	0.382635
MTOR-AS1	MTOR antisense RNA 1	1	11203954	11209595	p36.22	0.428571	0.0353357	8.64545e-09	2.20411e-06	0.393236
ANGPTL7	angiopoietin like 7	1	11249397	11256038	p36.22	0.428571	0.0388693	3.0607e-08	5.58945e-06	0.389702
KIAA2013	KIAA2013	1	11979644	11986485	p36.22	0.428571	0.106007	0.0014211	0.0111113	0.322564
PLOD1	procollagen-lysine, 2-oxoglutarate 5-dioxygenase 1	1	11994723	12035599	p36.22	0.428571	0.106007	0.0014211	0.0111113	0.322564
MFN2	mitofusin 2	1	12040237	12073572	p36.22	0.428571	0.0812721	0.000137733	0.00189972	0.347299
AGBL4	ATP/GTP binding protein-like 4	1	48998526	50489626	p33	0.357143	0.0459364	2.78976e-05	0.00059155	0.311206
BEND5	BEN domain containing 5	1	49193539	49242547	p33	0.357143	0.0318021	7.01732e-07	4.46795e-05	0.325341
ELAVL4	ELAV like neuron-specific RNA binding protein 4	1	50513685	50667540	p33	0.357143	0.0282686	1.96981e-07	1.36887e-05	0.328874
LOC645166		1	148928285	148953054		0.357143	0.0353357	2.11385e-06	9.82213e-05	0.321807
LOC388692		1	149279475	149291742		0.357143	0.0282686	1.96981e-07	1.36887e-05	0.328874
HDGF	hepatoma-derived growth factor	1	156711898	156722240	q23.1	0.428571	0.0388693	3.0607e-08	5.58945e-06	0.389702
PRCC	papillary renal cell carcinoma (translocation-associated)	1	156737273	156770609	q23.1	0.428571	0.0424028	9.42648e-08	1.01401e-05	0.386169
SH2D2A	SH2 domain containing 2A	1	156776034	156786640	q23.1	0.428571	0.0424028	9.42648e-08	1.01401e-05	0.386169
NTRK1	neurotrophic tyrosine kinase, receptor, type 1	1	156785541	156851642	q23.1	0.428571	0.0848057	0.000205374	0.00266275	0.343766
OR10T2	olfactory receptor family 10 subfamily T member 2	1	158368311	158369256	q23.1	0.357143	0.0424028	1.30474e-05	0.000363354	0.31474
OR10K2	olfactory receptor family 10 subfamily K member 2	1	158389717	158390656	q23.1	0.357143	0.0424028	1.30474e-05	0.000363354	0.31474
OR10K1	olfactory receptor family 10 subfamily K member 1	1	158435351	158436293	q23.1	0.357143	0.0424028	1.30474e-05	0.000363354	0.31474
OR10R2	olfactory receptor family 10 subfamily R member 2	1	158449667	158450675	q23.1	0.357143	0.0424028	1.30474e-05	0.000363354	0.31474
OR6Y1	olfactory receptor family 6 subfamily Y member 1	1	158516917	158517895	q23.1	0.357143	0.0459364	2.78976e-05	0.00059155	0.311206
OR6P1	olfactory receptor family 6 subfamily P member 1	1	158532440	158533394	q23.1	0.357143	0.0459364	2.78976e-05	0.00059155	0.311206
OR10X1	olfactory receptor family 10 subfamily X member 1 (gene/pseudogene)	1	158548708	158549689	q23.1	0.357143	0.0459364	2.78976e-05	0.00059155	0.311206
OR10Z1	olfactory receptor family 10 subfamily Z member 1	1	158576228	158577170	q23.1	0.357143	0.0459364	2.78976e-05	0.00059155	0.311206
SPTA1	spectrin, alpha, erythrocytic 1	1	158580495	158656506	q23.1	0.357143	0.0459364	2.78976e-05	0.00059155	0.311206
OR6K2	olfactory receptor family 6 subfamily K member 2	1	158669467	158670442	q23.1	0.357143	0.0459364	2.78976e-05	0.00059155	0.311206
OR6K3	olfactory receptor family 6 subfamily K member 3	1	158686957	158687905	q23.1	0.357143	0.0424028	1.30474e-05	0.000363354	0.31474
OR6K6	olfactory receptor family 6 subfamily K member 6	1	158724605	158725637	q23.1	0.357143	0.0424028	1.30474e-05	0.000363354	0.31474
OR6N1	olfactory receptor family 6 subfamily N member 1	1	158735533	158736472	q23.1	0.357143	0.0424028	1.30474e-05	0.000363354	0.31474
OR6N2	olfactory receptor family 6 subfamily N member 2	1	158746471	158747425	q23.1	0.357143	0.0424028	1.30474e-05	0.000363354	0.31474
MNDA	myeloid cell nuclear differentiation antigen	1	158801167	158819270	q23.1	0.357143	0.0424028	1.30474e-05	0.000363354	0.31474
PYHIN1	pyrin and HIN domain family member 1	1	158901336	158946849	q23.1	0.357143	0.0424028	1.30474e-05	0.000363354	0.31474
IFI16	interferon, gamma-inducible protein 16	1	158979681	159024945	q23.1	0.357143	0.0424028	1.30474e-05	0.000363354	0.31474
AIM2	absent in melanoma 2	1	159032274	159046647	q23.2	0.357143	0.0424028	1.30474e-05	0.000363354	0.31474
CADM3	cell adhesion molecule 3	1	159141376	159172932	q23.2	0.357143	0.0424028	1.30474e-05	0.000363354	0.31474
LOC100131825		1	159165774	159172212		0.357143	0.0388693	5.55554e-06	0.000206757	0.318274
DARC		1	159173802	159176290		0.357143	0.0388693	5.55554e-06	0.000206757	0.318274
FCER1A	Fc fragment of IgE, high affinity I, receptor for; alpha polypeptide	1	159259503	159278014	q23.2	0.357143	0.0388693	5.55554e-06	0.000206757	0.318274
OR10J3	olfactory receptor family 10 subfamily J member 3	1	159283459	159284449	q23.2	0.357143	0.0388693	5.55554e-06	0.000206757	0.318274
OR10J1	olfactory receptor family 10 subfamily J member 1	1	159409511	159410600	q23.2	0.357143	0.0388693	5.55554e-06	0.000206757	0.318274
OR10J5	olfactory receptor family 10 subfamily J member 5	1	159504867	159505797	q23.2	0.357143	0.0388693	5.55554e-06	0.000206757	0.318274
APCS	amyloid P component, serum	1	159557615	159558661	q23.2	0.357143	0.0388693	5.55554e-06	0.000206757	0.318274
RGS5	regulator of G-protein signaling 5	1	163112088	163291581	q23.3	0.357143	0.0388693	5.55554e-06	0.000206757	0.318274
NUF2	NUF2, NDC80 kinetochore complex component	1	163291722	163325553	q23.3	0.357143	0.0424028	1.30474e-05	0.000363354	0.31474
FAM78B	family with sequence similarity 78 member B	1	166039255	166135958	q24.1	0.357143	0.04947	5.51123e-05	0.00102473	0.307673
MIR921	microRNA 921	1	166123979	166124035	q24.1	0.357143	0.0459364	2.78976e-05	0.00059155	0.311206
CDK18	cyclin-dependent kinase 18	1	205473683	205501921	q32.1	0.357143	0.0424028	1.30474e-05	0.000363354	0.31474
LOC284578		1	205523400	205525763		0.357143	0.0424028	1.30474e-05	0.000363354	0.31474
MFSD4	major facilitator superfamily domain containing 4	1	205538111	205572046	q32.1	0.428571	0.0424028	9.42648e-08	1.01401e-05	0.386169
ELK4	ELK4, ETS-domain protein (SRF accessory protein 1)	1	205577070	205602000	q32.1	0.428571	0.0424028	9.42648e-08	1.01401e-05	0.386169
SLC45A3	solute carrier family 45 member 3	1	205626980	205649630	q32.1	0.428571	0.0424028	9.42648e-08	1.01401e-05	0.386169
NUCKS1	nuclear casein kinase and cyclin-dependent kinase substrate 1	1	205681946	205719372	q32.1	0.428571	0.0388693	3.0607e-08	5.58945e-06	0.389702
RAB7L1		1	205737113	205744610		0.428571	0.0388693	3.0607e-08	5.58945e-06	0.389702
SLC41A1	solute carrier family 41 (magnesium transporter), member 1	1	205758220	205782161	q32.1	0.428571	0.0388693	3.0607e-08	5.58945e-06	0.389702
MYCNOS	MYCN opposite strand	2	16080019	16081845	p24.3	0.357143	0.0318021	7.01732e-07	4.46795e-05	0.325341
MYCN	v-myc avian myelocytomatosis viral oncogene neuroblastoma derived homolog	2	16080682	16087129	p24.3	0.428571	0.0318021	2.06635e-09	9.18475e-07	0.396769
FAM49A	family with sequence similarity 49 member A	2	16730729	16847134	p24.2	0.428571	0.0212014	6.83322e-12	9.46924e-09	0.40737
RAD51AP2	RAD51 associated protein 2	2	17691985	17699706	p24.2	0.357143	0.0176678	9.65887e-10	5.05652e-07	0.339475
VSNL1	visinin like 1	2	17721806	17837706	p24.2	0.357143	0.0176678	9.65887e-10	5.05652e-07	0.339475
SMC6	structural maintenance of chromosomes 6	2	17845078	17935096	p24.2	0.357143	0.0176678	9.65887e-10	5.05652e-07	0.339475
GEN1	GEN1, Holliday junction 5' flap endonuclease	2	17935176	17966632	p24.2	0.357143	0.0176678	9.65887e-10	5.05652e-07	0.339475
MSGN1	mesogenin 1	2	17997785	17998367	p24.2	0.357143	0.0176678	9.65887e-10	5.05652e-07	0.339475
KCNS3	potassium voltage-gated channel, modifier subfamily S, member 3	2	18059944	18114225	p24.2	0.357143	0.0212014	7.82345e-09	2.20411e-06	0.335941
RDH14	retinol dehydrogenase 14 (all-trans/9-cis/11-cis)	2	18735988	18741959	p24.2	0.357143	0.0212014	7.82345e-09	2.20411e-06	0.335941
NT5C1B-RDH14	NT5C1B-RDH14 readthrough	2	18735988	18770846	p24.2	0.357143	0.0212014	7.82345e-09	2.20411e-06	0.335941
NT5C1B	5'-nucleotidase, cytosolic IB	2	18744136	18770846	p24.2	0.357143	0.0212014	7.82345e-09	2.20411e-06	0.335941
MIR4757	microRNA 4757	2	19548189	19548266	p24.1	0.357143	0.0176678	9.65887e-10	5.05652e-07	0.339475
OSR1	odd-skipped related transciption factor 1	2	19551245	19558372	p24.1	0.357143	0.0176678	9.65887e-10	5.05652e-07	0.339475
FLJ16341		2	61074894	61108449		0.357143	0.024735	4.48461e-08	6.03705e-06	0.332408
REL	v-rel avian reticuloendotheliosis viral oncogene homolog	2	61108751	61150178	p16.1	0.357143	0.024735	4.48461e-08	6.03705e-06	0.332408
PUS10	pseudouridylate synthase 10	2	61167547	61245365	p15	0.357143	0.024735	4.48461e-08	6.03705e-06	0.332408
PEX13	peroxisomal biogenesis factor 13	2	61244811	61279125	p15	0.357143	0.024735	4.48461e-08	6.03705e-06	0.332408
KIAA1841	KIAA1841	2	61293005	61365169	p15	0.357143	0.0282686	1.96981e-07	1.36887e-05	0.328874
LOC339803		2	61368726	61372110		0.357143	0.024735	4.48461e-08	6.03705e-06	0.332408
C2orf74	chromosome 2 open reading frame 74	2	61372242	61391964	p15	0.357143	0.024735	4.48461e-08	6.03705e-06	0.332408
AHSA2	AHA1, activator of heat shock 90kDa protein ATPase homolog 2 (yeast)	2	61404554	61414686	p15	0.357143	0.024735	4.48461e-08	6.03705e-06	0.332408
USP34	ubiquitin specific peptidase 34	2	61414589	61697849	p15	0.357143	0.0282686	1.96981e-07	1.36887e-05	0.328874
SNORA70B	small nucleolar RNA, H/ACA box 70B	2	61644378	61644512	p15	0.357143	0.0282686	1.96981e-07	1.36887e-05	0.328874
XPO1	exportin 1	2	61705068	61765418	p15	0.357143	0.0282686	1.96981e-07	1.36887e-05	0.328874
FAM161A	family with sequence similarity 161 member A	2	62051982	62081278	p15	0.357143	0.0212014	7.82345e-09	2.20411e-06	0.335941
CCT4	chaperonin containing TCP1, subunit 4 (delta)	2	62095261	62115806	p15	0.357143	0.0212014	7.82345e-09	2.20411e-06	0.335941
COMMD1	copper metabolism (Murr1) domain containing 1	2	62132802	62363205	p15	0.357143	0.0212014	7.82345e-09	2.20411e-06	0.335941
LOC255025		3	94657106	94710169		0.428571	0.109541	0.00184639	0.0133223	0.319031
EPHA6	EPH receptor A6	3	96533424	97467786	q11.2	0.428571	0.109541	0.00184639	0.0133223	0.319031
ARL6	ADP ribosylation factor like GTPase 6	3	97483594	97517373	q11.2	0.428571	0.113074	0.00236632	0.0155758	0.315497
CRYBG3	crystallin beta-gamma domain containing 3	3	97540883	97663830	q11.2	0.428571	0.113074	0.00236632	0.0155758	0.315497
MINA	MYC induced nuclear antigen	3	97660660	97691295	q11.2	0.428571	0.113074	0.00236632	0.0155758	0.315497
GABRR3	gamma-aminobutyric acid (GABA) A receptor, rho 3 (gene/pseudogene)	3	97705526	97754148	q11.2	0.428571	0.116608	0.0029945	0.019285	0.311964
OR5AC2	olfactory receptor family 5 subfamily AC member 2	3	97806016	97806946	q11.2	0.428571	0.120141	0.00374528	0.0230972	0.30843
OR5H1	olfactory receptor family 5 subfamily H member 1	3	97851541	97852483	q11.2	0.428571	0.120141	0.00374528	0.0230972	0.30843
OR5H14	olfactory receptor family 5 subfamily H member 14	3	97868229	97869162	q11.2	0.428571	0.120141	0.00374528	0.0230972	0.30843
OR5H15	olfactory receptor family 5 subfamily H member 15	3	97887543	97888485	q11.2	0.428571	0.120141	0.00374528	0.0230972	0.30843
OR5H6	olfactory receptor family 5 subfamily H member 6 (gene/pseudogene)	3	97983128	97984106	q11.2	0.428571	0.120141	0.00374528	0.0230972	0.30843
OR5H2	olfactory receptor family 5 subfamily H member 2	3	98001731	98002676	q11.2	0.428571	0.120141	0.00374528	0.0230972	0.30843
OR5K4	olfactory receptor family 5 subfamily K member 4	3	98072697	98073663	q11.2	0.428571	0.116608	0.0029945	0.019285	0.311964
OR5K3	olfactory receptor family 5 subfamily K member 3	3	98109509	98110475	q11.2	0.428571	0.116608	0.0029945	0.019285	0.311964
OR5K1	olfactory receptor family 5 subfamily K member 1	3	98188420	98189372	q11.2	0.428571	0.116608	0.0029945	0.019285	0.311964
OR5K2	olfactory receptor family 5 subfamily K member 2	3	98216524	98217475	q11.2	0.428571	0.120141	0.00374528	0.0230972	0.30843
CLDND1	claudin domain containing 1	3	98234316	98241910	q11.2	0.428571	0.123675	0.00463364	0.0274063	0.304897
GPR15	G protein-coupled receptor 15	3	98250742	98251994	q11.2	0.428571	0.123675	0.00463364	0.0274063	0.304897
CPOX	coproporphyrinogen oxidase	3	98298289	98312455	q11.2	0.428571	0.123675	0.00463364	0.0274063	0.304897
ST3GAL6-AS1	ST3GAL6 antisense RNA 1	3	98433176	98451495	q12.1	0.428571	0.120141	0.00374528	0.0230972	0.30843
ST3GAL6	ST3 beta-galactoside alpha-2,3-sialyltransferase 6	3	98451079	98514689	q12.1	0.428571	0.120141	0.00374528	0.0230972	0.30843
DCBLD2	discoidin, CUB and LCCL domain containing 2	3	98514813	98620533	q12.1	0.428571	0.113074	0.00236632	0.0155758	0.315497
MIR548G	microRNA 548g	3	99273152	99717059	q31.22	0.5	0.102473	5.59616e-05	0.00103399	0.397527
COL8A1	collagen, type VIII, alpha 1	3	99357439	99515577	q12.1	0.5	0.102473	5.59616e-05	0.00103399	0.397527
CMSS1	cms1 ribosomal small subunit homolog (yeast)	3	99536677	99897476	q12.1	0.5	0.0989399	3.81182e-05	0.000793977	0.40106
FILIP1L	filamin A interacting protein 1-like	3	99551987	99833349	q12.1	0.5	0.0989399	3.81182e-05	0.000793977	0.40106
MIR3921	microRNA 3921	3	99683157	99683242	q12.1	0.5	0.0989399	3.81182e-05	0.000793977	0.40106
TMEM30C	transmembrane protein 30C	3	99904667	99913030	q12.1	0.5	0.0989399	3.81182e-05	0.000793977	0.40106
TBC1D23	TBC1 domain family member 23	3	99979660	100044096	q12.1	0.5	0.0989399	3.81182e-05	0.000793977	0.40106
NIT2	nitrilase family member 2	3	100053561	100074478	q12.2	0.5	0.0989399	3.81182e-05	0.000793977	0.40106
TOMM70A	translocase of outer mitochondrial membrane 70 homolog A (S. cerevisiae)	3	100082302	100120242	q12.2	0.428571	0.0989399	0.000804077	0.00742841	0.329631
LNP1	leukemia NUP98 fusion partner 1	3	100120036	100175170	q12.2	0.428571	0.0989399	0.000804077	0.00742841	0.329631
TMEM45A	transmembrane protein 45A	3	100211462	100296285	q12.2	0.428571	0.0989399	0.000804077	0.00742841	0.329631
GPR128		3	100328432	100414323		0.428571	0.0954064	0.000589489	0.0056429	0.333165
TFG	TRK-fused gene	3	100428133	100467811	q12.2	0.428571	0.0954064	0.000589489	0.0056429	0.333165
ABI3BP	ABI family member 3 binding protein	3	100468178	100712334	q12.2	0.428571	0.102473	0.00107763	0.00861447	0.326098
IMPG2	interphotoreceptor matrix proteoglycan 2	3	100941389	101039419	q12.3	0.428571	0.109541	0.00184639	0.0133223	0.319031
SENP7	SUMO1/sentrin specific peptidase 7	3	101043117	101232085	q12.3	0.428571	0.109541	0.00184639	0.0133223	0.319031
FAM172BP	family with sequence similarity 172 member B, pseudogene	3	101237710	101242731	q12.3	0.428571	0.109541	0.00184639	0.0133223	0.319031
TRMT10C	tRNA methyltransferase 10C, mitochondrial RNase P subunit	3	101280679	101285290	q12.3	0.428571	0.109541	0.00184639	0.0133223	0.319031
PCNP	PEST proteolytic signal containing nuclear protein	3	101293041	101313281	q12.3	0.428571	0.109541	0.00184639	0.0133223	0.319031
ZBTB11	zinc finger and BTB domain containing 11	3	101368282	101395988	q12.3	0.428571	0.102473	0.00107763	0.00861447	0.326098
LOC100009676		3	101395273	101398057		0.428571	0.0989399	0.000804077	0.00742841	0.329631
RPL24	ribosomal protein L24	3	101399933	101405563	q12.3	0.428571	0.0989399	0.000804077	0.00742841	0.329631
PDCL3P4	phosducin-like 3 pseudogene 4	3	101431277	101432260	q12.3	0.428571	0.0989399	0.000804077	0.00742841	0.329631
CEP97	centrosomal protein 97kDa	3	101443493	101486181	q12.3	0.428571	0.0989399	0.000804077	0.00742841	0.329631
NXPE3	neurexophilin and PC-esterase domain family member 3	3	101498028	101547075	q12.3	0.428571	0.0989399	0.000804077	0.00742841	0.329631
NFKBIZ	nuclear factor of kappa light polypeptide gene enhancer in B-cells inhibitor, zeta	3	101546833	101579869	q12.3	0.428571	0.0989399	0.000804077	0.00742841	0.329631
LOC152225		3	101659702	101716770		0.428571	0.0989399	0.000804077	0.00742841	0.329631
ZPLD1	zona pellucida-like domain containing 1	3	102153858	102198685	q12.3	0.428571	0.0989399	0.000804077	0.00742841	0.329631
ALCAM	activated leukocyte cell adhesion molecule	3	105085556	105295757	q13.11	0.428571	0.106007	0.0014211	0.0111113	0.322564
CBLB	Cbl proto-oncogene B, E3 ubiquitin protein ligase	3	105377108	105587887	q13.11	0.428571	0.106007	0.0014211	0.0111113	0.322564
LOC100302640		3	106828636	106959485		0.428571	0.109541	0.00184639	0.0133223	0.319031
LOC344595		3	106959538	107045811		0.428571	0.109541	0.00184639	0.0133223	0.319031
CCDC54	coiled-coil domain containing 54	3	107096187	107097481	q13.12	0.428571	0.109541	0.00184639	0.0133223	0.319031
BBX	bobby sox homolog (Drosophila)	3	107241782	107530049	q13.12	0.428571	0.109541	0.00184639	0.0133223	0.319031
LINC00635	long intergenic non-protein coding RNA 635	3	107560508	107596915	q13.12	0.428571	0.109541	0.00184639	0.0133223	0.319031
LINC00636	long intergenic non-protein coding RNA 636	3	107602051	107647753	q13.12	0.428571	0.109541	0.00184639	0.0133223	0.319031
CD47	CD47 molecule	3	107761940	107809935	q13.12	0.428571	0.109541	0.00184639	0.0133223	0.319031
IFT57	intraflagellar transport 57	3	107879658	107941417	q13.13	0.428571	0.106007	0.0014211	0.0111113	0.322564
HHLA2	HERV-H LTR-associating 2	3	108021331	108097126	q13.13	0.428571	0.106007	0.0014211	0.0111113	0.322564
MYH15	myosin, heavy chain 15	3	108099215	108248169	q13.13	0.428571	0.113074	0.00236632	0.0155758	0.315497
KIAA1524	KIAA1524	3	108268717	108308491	q13.13	0.428571	0.113074	0.00236632	0.0155758	0.315497
DZIP3	DAZ interacting zinc finger protein 3	3	108308336	108413693	q13.13	0.428571	0.113074	0.00236632	0.0155758	0.315497
PVRL3-AS1	PVRL3 antisense RNA 1	3	110764162	110788806	q13.13	0.428571	0.113074	0.00236632	0.0155758	0.315497
PVRL3	poliovirus receptor-related 3	3	110790605	110913016	q13.13	0.428571	0.113074	0.00236632	0.0155758	0.315497
CD96	CD96 molecule	3	111260925	111371206	q13.13	0.428571	0.102473	0.00107763	0.00861447	0.326098
ZBED2	zinc finger, BED-type containing 2	3	111311746	111314182	q13.13	0.428571	0.102473	0.00107763	0.00861447	0.326098
PLCXD2	phosphatidylinositol-specific phospholipase C, X domain containing 2	3	111393522	111565294	q13.2	0.428571	0.102473	0.00107763	0.00861447	0.326098
PHLDB2	pleckstrin homology-like domain, family B, member 2	3	111451326	111695364	q13.2	0.428571	0.106007	0.0014211	0.0111113	0.322564
ABHD10	abhydrolase domain containing 10	3	111697827	111712210	q13.2	0.428571	0.106007	0.0014211	0.0111113	0.322564
TAGLN3	transgelin 3	3	111717585	111732735	q13.2	0.428571	0.106007	0.0014211	0.0111113	0.322564
TMPRSS7	transmembrane protease, serine 7	3	111758464	111800116	q13.2	0.428571	0.106007	0.0014211	0.0111113	0.322564
C3orf52	chromosome 3 open reading frame 52	3	111805181	111837073	q13.2	0.428571	0.106007	0.0014211	0.0111113	0.322564
MIR567	microRNA 567	3	111831647	111831745	q13.2	0.428571	0.106007	0.0014211	0.0111113	0.322564
GCSAM	germinal center-associated, signaling and motility	3	111839687	111852152	q13.2	0.428571	0.106007	0.0014211	0.0111113	0.322564
SLC9C1	solute carrier family 9, subfamily C (Na+-transporting carboxylic acid decarboxylase), member 1	3	111859751	112013074	q13.2	0.428571	0.106007	0.0014211	0.0111113	0.322564
CD200	CD200 molecule	3	112051915	112081658	q13.2	0.428571	0.102473	0.00107763	0.00861447	0.326098
BTLA	B and T lymphocyte associated	3	112182812	112218408	q13.2	0.428571	0.102473	0.00107763	0.00861447	0.326098
ATG3	autophagy related 3	3	112251358	112280485	q13.2	0.428571	0.102473	0.00107763	0.00861447	0.326098
SLC35A5	solute carrier family 35 member A5	3	112280856	112303284	q13.2	0.428571	0.102473	0.00107763	0.00861447	0.326098
CCDC80	coiled-coil domain containing 80	3	112323408	112359977	q13.2	0.428571	0.102473	0.00107763	0.00861447	0.326098
CD200R1L	CD200 receptor 1 like	3	112534555	112564797	q13.2	0.428571	0.102473	0.00107763	0.00861447	0.326098
CD200R1	CD200 receptor 1	3	112641531	112693937	q13.2	0.428571	0.102473	0.00107763	0.00861447	0.326098
GTPBP8	GTP-binding protein 8 (putative)	3	112709799	112720221	q13.2	0.428571	0.102473	0.00107763	0.00861447	0.326098
C3orf17	chromosome 3 open reading frame 17	3	112721291	112738555	q13.2	0.428571	0.102473	0.00107763	0.00861447	0.326098
BOC	BOC cell adhesion associated, oncogene regulated	3	112931374	113006305	q13.2	0.428571	0.109541	0.00184639	0.0133223	0.319031
WDR52		3	113005776	113160361		0.428571	0.113074	0.00236632	0.0155758	0.315497
WDR52-AS1		3	113122844	113152839		0.428571	0.113074	0.00236632	0.0155758	0.315497
SPICE1	spindle and centriole associated protein 1	3	113161564	113234034	q13.2	0.428571	0.113074	0.00236632	0.0155758	0.315497
SIDT1	SID1 transmembrane family member 1	3	113251217	113348422	q13.2	0.428571	0.113074	0.00236632	0.0155758	0.315497
MIR4446	microRNA 4446	3	113313722	113313789	q13.2	0.428571	0.113074	0.00236632	0.0155758	0.315497
KIAA2018		3	113367232	113415493		0.428571	0.113074	0.00236632	0.0155758	0.315497
NAA50	N(alpha)-acetyltransferase 50, NatE catalytic subunit	3	113435306	113465120	q13.31	0.428571	0.116608	0.0029945	0.019285	0.311964
ATP6V1A	ATPase, H+ transporting, lysosomal 70kDa, V1 subunit A	3	113465865	113530905	q13.31	0.428571	0.116608	0.0029945	0.019285	0.311964
GRAMD1C	GRAM domain containing 1C	3	113557680	113666021	q13.31	0.428571	0.116608	0.0029945	0.019285	0.311964
ZDHHC23	zinc finger, DHHC-type containing 23	3	113666747	113681827	q13.31	0.428571	0.116608	0.0029945	0.019285	0.311964
KIAA1407		3	113682983	113775460		0.428571	0.116608	0.0029945	0.019285	0.311964
QTRTD1	queuine tRNA-ribosyltransferase domain containing 1	3	113775581	113807268	q13.31	0.428571	0.116608	0.0029945	0.019285	0.311964
DRD3	dopamine receptor D3	3	113847556	113897899	q13.31	0.428571	0.116608	0.0029945	0.019285	0.311964
ZNF80	zinc finger protein 80	3	113953479	113956425	q13.31	0.428571	0.116608	0.0029945	0.019285	0.311964
TIGIT	T-cell immunoreceptor with Ig and ITIM domains	3	114012832	114029135	q13.31	0.428571	0.116608	0.0029945	0.019285	0.311964
MIR568	microRNA 568	3	114035321	114035416	q13.31	0.428571	0.116608	0.0029945	0.019285	0.311964
ZBTB20	zinc finger and BTB domain containing 20	3	114056946	114866127	q13.31	0.428571	0.120141	0.00374528	0.0230972	0.30843
ZBTB20-AS1	ZBTB20 antisense RNA 1	3	114070657	114107825	q13.31	0.428571	0.109541	0.00184639	0.0133223	0.319031
MIR4796		3	114462291	114462372		0.428571	0.106007	0.0014211	0.0111113	0.322564
GAP43	growth associated protein 43	3	115342150	115440334	q13.31	0.428571	0.127208	0.00567506	0.0322307	0.301363
IGSF11	immunoglobulin superfamily member 11	3	118619478	118864898	q13.32	0.428571	0.120141	0.00374528	0.0230972	0.30843
IGSF11-AS1	IGSF11 antisense RNA 1	3	118661922	118667088	q13.32	0.428571	0.116608	0.0029945	0.019285	0.311964
C3orf30	chromosome 3 open reading frame 30	3	118864996	118870302	q13.32	0.428571	0.113074	0.00236632	0.0155758	0.315497
UPK1B	uroplakin 1B	3	118892424	118924000	q13.32	0.428571	0.113074	0.00236632	0.0155758	0.315497
B4GALT4	UDP-Gal:betaGlcNAc beta 1,4- galactosyltransferase, polypeptide 4	3	118930588	118959752	q13.32	0.428571	0.113074	0.00236632	0.0155758	0.315497
ARHGAP31	Rho GTPase activating protein 31	3	119013219	119138323	q13.32	0.428571	0.113074	0.00236632	0.0155758	0.315497
TMEM39A	transmembrane protein 39A	3	119147806	119182529	q13.33	0.5	0.113074	0.000157487	0.00212369	0.386926
POGLUT1	protein O-glucosyltransferase 1	3	119187784	119213554	q13.33	0.5	0.113074	0.000157487	0.00212369	0.386926
TIMMDC1	translocase of inner mitochondrial membrane domain containing 1	3	119217367	119243125	q13.33	0.5	0.113074	0.000157487	0.00212369	0.386926
CD80	CD80 molecule	3	119243139	119278481	q13.33	0.5	0.116608	0.000214864	0.00276599	0.383392
ADPRH	ADP-ribosylarginine hydrolase	3	119298522	119308792	q13.33	0.5	0.116608	0.000214864	0.00276599	0.383392
PLA1A	phospholipase A1 member A	3	119316694	119348658	q13.33	0.5	0.116608	0.000214864	0.00276599	0.383392
POPDC2	popeye domain containing 2	3	119360907	119379404	q13.33	0.5	0.113074	0.000157487	0.00212369	0.386926
COX17	COX17, cytochrome c oxidase copper chaperone	3	119388371	119396243	q13.33	0.5	0.109541	0.000113575	0.00158226	0.390459
MAATS1	MYCBP-associated, testis expressed 1	3	119421868	119485949	q13.33	0.5	0.109541	0.000113575	0.00158226	0.390459
NR1I2	nuclear receptor subfamily 1 group I member 2	3	119499330	119537332	q13.33	0.5	0.109541	0.000113575	0.00158226	0.390459
GSK3B	glycogen synthase kinase 3 beta	3	119540801	119813264	q13.33	0.5	0.113074	0.000157487	0.00212369	0.386926
GPR156	G protein-coupled receptor 156	3	119884327	119963142	q13.33	0.428571	0.109541	0.00184639	0.0133223	0.319031
LRRC58	leucine rich repeat containing 58	3	120043575	120068186	q13.33	0.428571	0.109541	0.00184639	0.0133223	0.319031
FSTL1	follistatin like 1	3	120113060	120169918	q13.33	0.428571	0.113074	0.00236632	0.0155758	0.315497
MIR198		3	120114514	120114576		0.428571	0.109541	0.00184639	0.0133223	0.319031
NDUFB4	NADH:ubiquinone oxidoreductase subunit B4	3	120315127	120321258	q13.33	0.428571	0.113074	0.00236632	0.0155758	0.315497
HGD	homogentisate 1,2-dioxygenase	3	120347014	120401418	q13.33	0.428571	0.113074	0.00236632	0.0155758	0.315497
RABL3	RAB, member of RAS oncogene family-like 3	3	120405527	120461384	q13.33	0.428571	0.113074	0.00236632	0.0155758	0.315497
GTF2E1	general transcription factor IIE subunit 1	3	120461557	120501916	q13.33	0.428571	0.113074	0.00236632	0.0155758	0.315497
STXBP5L	syntaxin binding protein 5 like	3	120627049	121143608	q13.33	0.428571	0.120141	0.00374528	0.0230972	0.30843
POLQ	polymerase (DNA directed), theta	3	121150272	121264853	q13.33	0.428571	0.116608	0.0029945	0.019285	0.311964
ARGFX	arginine-fifty homeobox	3	121286777	121309469	q13.33	0.428571	0.116608	0.0029945	0.019285	0.311964
FBXO40	F-box protein 40	3	121312169	121349139	q13.33	0.428571	0.116608	0.0029945	0.019285	0.311964
HCLS1	hematopoietic cell-specific Lyn substrate 1	3	121350245	121379791	q13.33	0.428571	0.116608	0.0029945	0.019285	0.311964
GOLGB1	golgin B1	3	121382045	121468614	q13.33	0.5	0.120141	0.000288767	0.00348502	0.379859
IQCB1	IQ motif containing B1	3	121488609	121553926	q13.33	0.5	0.120141	0.000288767	0.00348502	0.379859
EAF2	ELL associated factor 2	3	121554033	121605373	q13.33	0.5	0.120141	0.000288767	0.00348502	0.379859
SLC15A2	solute carrier family 15 (oligopeptide transporter), member 2	3	121613170	121663034	q13.33	0.5	0.120141	0.000288767	0.00348502	0.379859
ILDR1	immunoglobulin-like domain containing receptor 1	3	121706169	121741127	q13.33	0.5	0.120141	0.000288767	0.00348502	0.379859
CD86	CD86 molecule	3	121774208	121839988	q13.33	0.5	0.116608	0.000214864	0.00276599	0.383392
CASR	calcium-sensing receptor	3	121902529	122005344	q13.33	0.5	0.116608	0.000214864	0.00276599	0.383392
CSTA	cystatin A	3	122044010	122060815	q21.1	0.5	0.116608	0.000214864	0.00276599	0.383392
CCDC58	coiled-coil domain containing 58	3	122078435	122102074	q21.1	0.5	0.120141	0.000288767	0.00348502	0.379859
FAM162A	family with sequence similarity 162 member A	3	122103022	122128961	q21.1	0.5	0.120141	0.000288767	0.00348502	0.379859
WDR5B	WD repeat domain 5B	3	122130699	122134882	q21.1	0.5	0.120141	0.000288767	0.00348502	0.379859
KPNA1	karyopherin alpha 1	3	122140747	122233786	q21.1	0.5	0.120141	0.000288767	0.00348502	0.379859
PARP9	poly(ADP-ribose) polymerase family member 9	3	122246759	122283523	q21.1	0.5	0.120141	0.000288767	0.00348502	0.379859
DTX3L	deltex 3 like, E3 ubiquitin ligase	3	122283184	122294049	q21.1	0.5	0.120141	0.000288767	0.00348502	0.379859
PARP15	poly(ADP-ribose) polymerase family member 15	3	122296448	122355536	q21.1	0.5	0.120141	0.000288767	0.00348502	0.379859
PARP14	poly(ADP-ribose) polymerase family member 14	3	122399671	122449687	q21.1	0.5	0.120141	0.000288767	0.00348502	0.379859
HSPBAP1	HSPB (heat shock 27kDa) associated protein 1	3	122458843	122512666	q21.1	0.5	0.120141	0.000288767	0.00348502	0.379859
DIRC2	disrupted in renal carcinoma 2	3	122513900	122599986	q21.1	0.5	0.120141	0.000288767	0.00348502	0.379859
LOC100129550		3	122605359	122611263		0.5	0.116608	0.000214864	0.00276599	0.383392
SEMA5B	sema domain, seven thrombospondin repeats (type 1 and type 1-like), transmembrane domain (TM) and short cytoplasmic domain, (semaphorin) 5B	3	122628039	122747452	q21.1	0.5	0.120141	0.000288767	0.00348502	0.379859
PDIA5	protein disulfide isomerase family A member 5	3	122785855	122880953	q21.1	0.5	0.123675	0.0003827	0.00395944	0.376325
SEC22A	SEC22 homolog A, vesicle trafficking protein	3	122920773	122992982	q21.1	0.428571	0.123675	0.00463364	0.0274063	0.304897
ADCY5	adenylate cyclase 5	3	123001142	123167392	q21.1	0.428571	0.127208	0.00567506	0.0322307	0.301363
TPRA1	transmembrane protein, adipocyte asscociated 1	3	127291906	127309602	q21.3	0.428571	0.127208	0.00567506	0.0322307	0.301363
MCM2	minichromosome maintenance complex component 2	3	127317199	127341278	q21.3	0.428571	0.127208	0.00567506	0.0322307	0.301363
PODXL2	podocalyxin-like 2	3	127348001	127391653	q21.3	0.428571	0.127208	0.00567506	0.0322307	0.301363
ABTB1	ankyrin repeat and BTB (POZ) domain containing 1	3	127391780	127399769	q21.3	0.428571	0.127208	0.00567506	0.0322307	0.301363
MGLL	monoglyceride lipase	3	127407904	127542093	q21.3	0.428571	0.127208	0.00567506	0.0322307	0.301363
KBTBD12	kelch repeat and BTB (POZ) domain containing 12	3	127641901	127706514	q21.3	0.428571	0.127208	0.00567506	0.0322307	0.301363
SEC61A1	Sec61 translocon alpha 1 subunit	3	127771211	127790526	q21.3	0.428571	0.127208	0.00567506	0.0322307	0.301363
RUVBL1	RuvB-like AAA ATPase 1	3	127799799	127842671	q21.3	0.428571	0.127208	0.00567506	0.0322307	0.301363
EEFSEC	eukaryotic elongation factor, selenocysteine-tRNA-specific	3	127872312	128127489	q21.3	0.5	0.141343	0.00130853	0.0102994	0.358657
DNAJB8	DnaJ heat shock protein family (Hsp40) member B8	3	128181274	128186091	q21.3	0.5	0.137809	0.00104528	0.00840437	0.362191
DNAJB8-AS1	DNAJB8 antisense RNA 1	3	128182436	128191160	q21.3	0.5	0.137809	0.00104528	0.00840437	0.362191
GATA2	GATA binding protein 2	3	128198264	128212030	q21.3	0.5	0.137809	0.00104528	0.00840437	0.362191
LOC90246		3	128226677	128229429		0.5	0.137809	0.00104528	0.00840437	0.362191
C3orf27		3	128290842	128294929		0.5	0.130742	0.000647004	0.00610662	0.369258
RPN1	ribophorin I	3	128338812	128369719	q21.3	0.5	0.134276	0.000826748	0.00745179	0.365724
RAB7A	RAB7A, member RAS oncogene family	3	128444978	128533641	q21.3	0.5	0.137809	0.00104528	0.00840437	0.362191
LOC653712		3	128580350	128590384		0.5	0.134276	0.000826748	0.00745179	0.365724
ACAD9	acyl-CoA dehydrogenase family member 9	3	128598332	128631957	q21.3	0.5	0.134276	0.000826748	0.00745179	0.365724
KIAA1257	KIAA1257	3	128689781	128712986	q21.3	0.5	0.134276	0.000826748	0.00745179	0.365724
CCDC48		3	128720471	128759585		0.5	0.134276	0.000826748	0.00745179	0.365724
GP9	glycoprotein IX (platelet)	3	128779644	128781253	q21.3	0.5	0.134276	0.000826748	0.00745179	0.365724
RAB43	RAB43, member RAS oncogene family	3	128806411	128840993	q21.3	0.5	0.134276	0.000826748	0.00745179	0.365724
ISY1-RAB43	ISY1-RAB43 readthrough	3	128806411	128880073	q21.3	0.5	0.134276	0.000826748	0.00745179	0.365724
ISY1	ISY1 splicing factor homolog	3	128846258	128880073	q21.3	0.5	0.134276	0.000826748	0.00745179	0.365724
CNBP	CCHC-type zinc finger, nucleic acid binding protein	3	128886657	128902810	q21.3	0.5	0.134276	0.000826748	0.00745179	0.365724
COPG1	coatomer protein complex subunit gamma 1	3	128968452	128996616	q21.3	0.5	0.130742	0.000647004	0.00610662	0.369258
C3orf37		3	128997683	129024135		0.5	0.130742	0.000647004	0.00610662	0.369258
H1FX	H1 histone family member X	3	129033613	129035120	q21.3	0.5	0.130742	0.000647004	0.00610662	0.369258
H1FX-AS1	H1FX antisense RNA 1	3	129035113	129043412	q21.3	0.5	0.130742	0.000647004	0.00610662	0.369258
RPL32P3	ribosomal protein L32 pseudogene 3	3	129101676	129118282	q21.3	0.5	0.130742	0.000647004	0.00610662	0.369258
SNORA7B	small nucleolar RNA, H/ACA box 7B	3	129116052	129116191	q21.3	0.5	0.130742	0.000647004	0.00610662	0.369258
EFCAB12	EF-hand calcium binding domain 12	3	129120163	129147494	q21.3	0.5	0.134276	0.000826748	0.00745179	0.365724
MBD4	methyl-CpG binding domain 4 DNA glycosylase	3	129149792	129158852	q21.3	0.5	0.134276	0.000826748	0.00745179	0.365724
IFT122	intraflagellar transport 122	3	129158967	129239191	q21.3	0.5	0.134276	0.000826748	0.00745179	0.365724
RHO	rhodopsin	3	129247481	129254187	q22.1	0.5	0.134276	0.000826748	0.00745179	0.365724
H1FOO	H1 histone family member O, oocyte specific	3	129262056	129270204	q22.1	0.5	0.134276	0.000826748	0.00745179	0.365724
PLXND1	plexin D1	3	129274055	129325582	q22.1	0.5	0.130742	0.000647004	0.00610662	0.369258
TMCC1	transmembrane and coiled-coil domain family 1	3	129366634	129612419	q22.1	0.5	0.130742	0.000647004	0.00610662	0.369258
LOC100507032		3	129612713	129627755		0.5	0.130742	0.000647004	0.00610662	0.369258
TRH	thyrotropin-releasing hormone	3	129693113	129696779	q22.1	0.5	0.130742	0.000647004	0.00610662	0.369258
ALG1L2	ALG1, chitobiosyldiphosphodolichol beta-mannosyltransferase-like 2	3	129800673	129817233	q22.1	0.5	0.127208	0.000500631	0.00481382	0.372792
FAM86HP	family with sequence similarity 86 member H, pseudogene	3	129816624	129830276	q22.1	0.5	0.127208	0.000500631	0.00481382	0.372792
COL6A4P2	collagen, type VI, alpha 4 pseudogene 2	3	129931662	129992649	q22.1	0.5	0.127208	0.000500631	0.00481382	0.372792
COL6A5	collagen, type VI, alpha 5	3	130064358	130203688	q22.1	0.5	0.127208	0.000500631	0.00481382	0.372792
COL6A6	collagen, type VI, alpha 6	3	130279177	130395888	q22.1	0.571429	0.134276	5.46461e-05	0.00102171	0.437153
PIK3R4	phosphoinositide-3-kinase regulatory subunit 4	3	130397777	130465696	q22.1	0.571429	0.134276	5.46461e-05	0.00102171	0.437153
ATP2C1	ATPase, Ca++ transporting, type 2C, member 1	3	130569368	130735555	q22.1	0.571429	0.134276	5.46461e-05	0.00102171	0.437153
ASTE1	asteroid homolog 1 (Drosophila)	3	130732720	130745646	q22.1	0.571429	0.130742	4.00329e-05	0.000815121	0.440687
NEK11	NIMA-related kinase 11	3	130745693	131069309	q22.1	0.571429	0.134276	5.46461e-05	0.00102171	0.437153
LOC339874		3	131043935	131100319		0.571429	0.134276	5.46461e-05	0.00102171	0.437153
NUDT16P1	nudix hydrolase 16 pseudogene 1	3	131080688	131083966	q22.1	0.571429	0.134276	5.46461e-05	0.00102171	0.437153
NUDT16	nudix hydrolase 16	3	131100514	131107674	q22.1	0.571429	0.134276	5.46461e-05	0.00102171	0.437153
MRPL3	mitochondrial ribosomal protein L3	3	131181044	131221860	q22.1	0.571429	0.137809	7.36205e-05	0.00130599	0.433619
SNORA58	small nucleolar RNA, H/ACA box 58	3	131197841	131198077	q22.1	0.571429	0.137809	7.36205e-05	0.00130599	0.433619
CPNE4	copine IV	3	131253576	131753844	q22.1	0.571429	0.141343	9.79692e-05	0.00146444	0.430086
MIR5704	microRNA 5704	3	131704698	131704775	q22.1	0.571429	0.134276	5.46461e-05	0.00102171	0.437153
ACPP	acid phosphatase, prostate	3	132036210	132087146	q22.1	0.571429	0.134276	5.46461e-05	0.00102171	0.437153
DNAJC13	DnaJ heat shock protein family (Hsp40) member C13	3	132136552	132257876	q22.1	0.571429	0.130742	4.00329e-05	0.000815121	0.440687
ACAD11	acyl-CoA dehydrogenase family member 11	3	132276981	132378975	q22.1	0.571429	0.130742	4.00329e-05	0.000815121	0.440687
NPHP3-ACAD11	NPHP3-ACAD11 readthrough (NMD candidate)	3	132276981	132441303	q22.1	0.571429	0.130742	4.00329e-05	0.000815121	0.440687
CCRL1		3	132316093	132321382		0.571429	0.130742	4.00329e-05	0.000815121	0.440687
UBA5	ubiquitin-like modifier activating enzyme 5	3	132373289	132396944	q22.1	0.571429	0.130742	4.00329e-05	0.000815121	0.440687
NPHP3	nephronophthisis 3 (adolescent)	3	132399452	132441303	q22.1	0.571429	0.130742	4.00329e-05	0.000815121	0.440687
NPHP3-AS1	NPHP3 antisense RNA 1	3	132441185	132593050	q22.1	0.571429	0.130742	4.00329e-05	0.000815121	0.440687
TMEM108	transmembrane protein 108	3	132757170	133116619	q22.1	0.5	0.130742	0.000647004	0.00610662	0.369258
BFSP2	beaded filament structural protein 2	3	133118789	133194056	q22.1	0.5	0.127208	0.000500631	0.00481382	0.372792
CDV3	CDV3 homolog (mouse)	3	133292433	133309118	q22.1	0.5	0.127208	0.000500631	0.00481382	0.372792
TOPBP1	topoisomerase (DNA) II binding protein 1	3	133319448	133380737	q22.1	0.5	0.127208	0.000500631	0.00481382	0.372792
TF	transferrin	3	133464976	133497850	q22.1	0.428571	0.127208	0.00567506	0.0322307	0.301363
SRPRB	SRP receptor beta subunit	3	133502876	133540336	q22.1	0.428571	0.127208	0.00567506	0.0322307	0.301363
RAB6B	RAB6B, member RAS oncogene family	3	133543079	133614691	q22.1	0.428571	0.127208	0.00567506	0.0322307	0.301363
C3orf36	chromosome 3 open reading frame 36	3	133646989	133648656	q22.1	0.428571	0.127208	0.00567506	0.0322307	0.301363
SLCO2A1	solute carrier organic anion transporter family member 2A1	3	133651539	133748920	q22.2	0.428571	0.127208	0.00567506	0.0322307	0.301363
RYK	receptor-like tyrosine kinase	3	133875977	133969586	q22.2	0.428571	0.127208	0.00567506	0.0322307	0.301363
AMOTL2	angiomotin like 2	3	134074189	134093406	q22.2	0.428571	0.127208	0.00567506	0.0322307	0.301363
MIR4788	microRNA 4788	3	134156668	134156748	q22.2	0.428571	0.127208	0.00567506	0.0322307	0.301363
ANAPC13	anaphase promoting complex subunit 13	3	134196545	134204865	q22.2	0.428571	0.127208	0.00567506	0.0322307	0.301363
CEP63	centrosomal protein 63kDa	3	134204574	134293855	q22.2	0.428571	0.127208	0.00567506	0.0322307	0.301363
KY	kyphoscoliosis peptidase	3	134318764	134369864	q22.2	0.428571	0.123675	0.00463364	0.0274063	0.304897
PPP2R3A	protein phosphatase 2 regulatory subunit B'', alpha	3	135684514	135866752	q22.2	0.571429	0.137809	7.36205e-05	0.00130599	0.433619
MSL2	male-specific lethal 2 homolog (Drosophila)	3	135867759	135914688	q22.3	0.571429	0.137809	7.36205e-05	0.00130599	0.433619
PCCB	propionyl-CoA carboxylase beta subunit	3	135969166	136049013	q22.3	0.571429	0.137809	7.36205e-05	0.00130599	0.433619
STAG1	stromal antigen 1	3	136055998	136471245	q22.3	0.571429	0.141343	9.79692e-05	0.00146444	0.430086
SLC35G2	solute carrier family 35 member G2	3	136537860	136574734	q22.3	0.571429	0.144876	0.000128871	0.00177957	0.426552
NCK1	NCK adaptor protein 1	3	136581049	136667968	q22.3	0.571429	0.14841	0.000167686	0.00225477	0.423019
IL20RB	interleukin 20 receptor subunit beta	3	136676706	136729926	q22.3	0.571429	0.14841	0.000167686	0.00225477	0.423019
SOX14	SRY-box 14	3	137483133	137485172	q22.3	0.571429	0.14841	0.000167686	0.00225477	0.423019
CLDN18	claudin 18	3	137717657	137752494	q22.3	0.571429	0.14841	0.000167686	0.00225477	0.423019
DZIP1L	DAZ interacting zinc finger protein 1-like	3	137780826	137834451	q22.3	0.571429	0.144876	0.000128871	0.00177957	0.426552
A4GNT	alpha-1,4-N-acetylglucosaminyltransferase	3	137842559	137851229	q22.3	0.571429	0.144876	0.000128871	0.00177957	0.426552
DBR1	debranching RNA lariats 1	3	137879829	137893791	q22.3	0.571429	0.144876	0.000128871	0.00177957	0.426552
ARMC8	armadillo repeat containing 8	3	137906114	138017228	q22.3	0.571429	0.141343	9.79692e-05	0.00146444	0.430086
NME9	NME/NM23 family member 9	3	137980278	138048728	q22.3	0.571429	0.141343	9.79692e-05	0.00146444	0.430086
MRAS	muscle RAS oncogene homolog	3	138066489	138124377	q22.3	0.571429	0.141343	9.79692e-05	0.00146444	0.430086
ESYT3	extended synaptotagmin-like protein 3	3	138153414	138197256	q22.3	0.571429	0.141343	9.79692e-05	0.00146444	0.430086
CEP70	centrosomal protein 70kDa	3	138213186	138313129	q22.3	0.571429	0.137809	7.36205e-05	0.00130599	0.433619
FAIM	Fas apoptotic inhibitory molecule	3	138327541	138352213	q22.3	0.571429	0.137809	7.36205e-05	0.00130599	0.433619
PIK3CB	phosphatidylinositol-4,5-bisphosphate 3-kinase catalytic subunit beta	3	138371539	138478201	q22.3	0.571429	0.144876	0.000128871	0.00177957	0.426552
FOXL2	forkhead box L2	3	138663065	138665982	q22.3	0.5	0.144876	0.00162286	0.0122615	0.355124
C3orf72		3	138666075	138672830		0.5	0.144876	0.00162286	0.0122615	0.355124
PRR23A	proline rich 23A	3	138722803	138725110	q23	0.5	0.144876	0.00162286	0.0122615	0.355124
PRR23B	proline rich 23B	3	138737872	138739768	q23	0.5	0.144876	0.00162286	0.0122615	0.355124
PRR23C	proline rich 23C	3	138760943	138763734	q23	0.5	0.144876	0.00162286	0.0122615	0.355124
BPESC1	blepharophimosis, epicanthus inversus and ptosis, candidate 1 (non-protein coding)	3	138823026	138844005	q23	0.5	0.144876	0.00162286	0.0122615	0.355124
PISRT1	polled intersex syndrome regulated transcript 1 (non-protein coding RNA)	3	138951833	138952364	q23	0.5	0.141343	0.00130853	0.0102994	0.358657
MRPS22	mitochondrial ribosomal protein S22	3	139062860	139075887	q23	0.5	0.141343	0.00130853	0.0102994	0.358657
COPB2	coatomer protein complex subunit beta 2 (beta prime)	3	139076432	139108522	q23	0.5	0.141343	0.00130853	0.0102994	0.358657
RBP2	retinol binding protein 2	3	139171725	139195352	q23	0.5	0.134276	0.000826748	0.00745179	0.365724
RBP1	retinol binding protein 1	3	139236275	139258671	q23	0.5	0.134276	0.000826748	0.00745179	0.365724
NMNAT3	nicotinamide nucleotide adenylyltransferase 3	3	139279022	139396885	q23	0.5	0.134276	0.000826748	0.00745179	0.365724
CLSTN2	calsyntenin 2	3	139654026	140286919	q23	0.5	0.130742	0.000647004	0.00610662	0.369258
TRIM42	tripartite motif containing 42	3	140396865	140419992	q23	0.5	0.123675	0.0003827	0.00395944	0.376325
SLC25A36	solute carrier family 25 (pyrimidine nucleotide carrier), member 36	3	140660661	140698785	q23	0.5	0.127208	0.000500631	0.00481382	0.372792
SPSB4	splA/ryanodine receptor domain and SOCS box containing 4	3	140770742	140867453	q23	0.5	0.123675	0.0003827	0.00395944	0.376325
ACPL2		3	140950681	141013486		0.5	0.123675	0.0003827	0.00395944	0.376325
ZBTB38	zinc finger and BTB domain containing 38	3	141043054	141168632	q23	0.5	0.123675	0.0003827	0.00395944	0.376325
RASA2	RAS p21 protein activator 2	3	141205925	141331197	q23	0.5	0.123675	0.0003827	0.00395944	0.376325
RNF7	ring finger protein 7	3	141457050	141465645	q23	0.5	0.123675	0.0003827	0.00395944	0.376325
GRK7	G protein-coupled receptor kinase 7	3	141497042	141535892	q23	0.5	0.123675	0.0003827	0.00395944	0.376325
ATP1B3	ATPase, Na+/K+ transporting, beta 3 polypeptide	3	141595469	141645382	q23	0.5	0.127208	0.000500631	0.00481382	0.372792
TFDP2	transcription factor Dp-2 (E2F dimerization partner 2)	3	141663269	141868386	q23	0.5	0.130742	0.000647004	0.00610662	0.369258
GK5	glycerol kinase 5 (putative)	3	141876368	141944449	q23	0.5	0.130742	0.000647004	0.00610662	0.369258
XRN1	5'-3' exoribonuclease 1	3	142025448	142166853	q23	0.5	0.130742	0.000647004	0.00610662	0.369258
ATR	ATR serine/threonine kinase	3	142168076	142297668	q23	0.5	0.130742	0.000647004	0.00610662	0.369258
PLS1	plastin 1	3	142315228	142432505	q23	0.5	0.130742	0.000647004	0.00610662	0.369258
TRPC1	transient receptor potential cation channel, subfamily C, member 1	3	142443265	142526729	q23	0.5	0.130742	0.000647004	0.00610662	0.369258
PCOLCE2	procollagen C-endopeptidase enhancer 2	3	142536701	142608045	q23	0.5	0.130742	0.000647004	0.00610662	0.369258
LOC100507389		3	142645516	142661378		0.5	0.130742	0.000647004	0.00610662	0.369258
PAQR9	progestin and adipoQ receptor family member IX	3	142680073	142682178	q23	0.5	0.130742	0.000647004	0.00610662	0.369258
LOC100289361		3	142719686	142720309		0.5	0.130742	0.000647004	0.00610662	0.369258
U2SURP	U2 snRNP-associated SURP domain containing	3	142720371	142779567	q23	0.5	0.130742	0.000647004	0.00610662	0.369258
CHST2	carbohydrate (N-acetylglucosamine-6-O) sulfotransferase 2	3	142838617	142842856	q24	0.5	0.130742	0.000647004	0.00610662	0.369258
SLC9A9	solute carrier family 9, subfamily A (NHE9, cation proton antiporter 9), member 9	3	142984063	143567373	q24	0.5	0.141343	0.00130853	0.0102994	0.358657
SLC9A9-AS1	SLC9A9 antisense RNA 1	3	143061087	143065913	q24	0.5	0.134276	0.000826748	0.00745179	0.365724
C3orf58	chromosome 3 open reading frame 58	3	143690639	143711210	q24	0.5	0.141343	0.00130853	0.0102994	0.358657
PLOD2	procollagen-lysine, 2-oxoglutarate 5-dioxygenase 2	3	145787227	145879282	q24	0.5	0.166078	0.00499736	0.0295057	0.333922
PLSCR4	phospholipid scramblase 4	3	145910123	145968966	q24	0.5	0.166078	0.00499736	0.0295057	0.333922
PLSCR2	phospholipid scramblase 2	3	146151074	146213778	q24	0.5	0.169611	0.00588567	0.0333706	0.330389
PLSCR1	phospholipid scramblase 1	3	146232966	146262628	q24	0.5	0.169611	0.00588567	0.0333706	0.330389
PLSCR5	phospholipid scramblase family member 5	3	146303624	146324003	q24	0.5	0.169611	0.00588567	0.0333706	0.330389
AGTR1	angiotensin II receptor, type 1	3	148415657	148460790	q24	0.5	0.144876	0.00162286	0.0122615	0.355124
CPB1	carboxypeptidase B1	3	148545587	148577972	q24	0.5	0.141343	0.00130853	0.0102994	0.358657
CPA3	carboxypeptidase A3	3	148583042	148614872	q24	0.5	0.141343	0.00130853	0.0102994	0.358657
GYG1	glycogenin 1	3	148709194	148745456	q24	0.5	0.137809	0.00104528	0.00840437	0.362191
HLTF	helicase-like transcription factor	3	148747903	148804341	q24	0.5	0.137809	0.00104528	0.00840437	0.362191
HLTF-AS1	HLTF antisense RNA 1	3	148804118	148820610	q24	0.5	0.137809	0.00104528	0.00840437	0.362191
HPS3	Hermansky-Pudlak syndrome 3	3	148847370	148891305	q24	0.5	0.137809	0.00104528	0.00840437	0.362191
CP	ceruloplasmin (ferroxidase)	3	148880196	148939832	q25.1	0.5	0.137809	0.00104528	0.00840437	0.362191
TM4SF18	transmembrane 4 L six family member 18	3	149036284	149051548	q25.1	0.5	0.137809	0.00104528	0.00840437	0.362191
TM4SF1	transmembrane 4 L six family member 1	3	149086804	149095568	q25.1	0.5	0.137809	0.00104528	0.00840437	0.362191
TM4SF4	transmembrane 4 L six family member 4	3	149192367	149221181	q25.1	0.5	0.137809	0.00104528	0.00840437	0.362191
WWTR1	WW domain containing transcription regulator 1	3	149235021	149421060	q25.1	0.5	0.141343	0.00130853	0.0102994	0.358657
WWTR1-AS1	WWTR1 antisense RNA 1	3	149375996	149379149	q25.1	0.5	0.141343	0.00130853	0.0102994	0.358657
COMMD2	COMM domain containing 2	3	149456256	149470286	q25.1	0.5	0.141343	0.00130853	0.0102994	0.358657
ANKUB1	ankyrin repeat and ubiquitin domain containing 1	3	149478889	149510610	q25.1	0.5	0.141343	0.00130853	0.0102994	0.358657
RNF13	ring finger protein 13	3	149530474	149679925	q25.1	0.5	0.144876	0.00162286	0.0122615	0.355124
PFN2	profilin 2	3	149682690	149688741	q25.1	0.5	0.141343	0.00130853	0.0102994	0.358657
LOC646903		3	149689065	149691029		0.5	0.141343	0.00130853	0.0102994	0.358657
TSC22D2	TSC22 domain family member 2	3	150126787	150177615	q25.1	0.5	0.144876	0.00162286	0.0122615	0.355124
SERP1	stress-associated endoplasmic reticulum protein 1	3	150259779	150264428	q25.1	0.5	0.144876	0.00162286	0.0122615	0.355124
EIF2A	eukaryotic translation initiation factor 2A	3	150264573	150303803	q25.1	0.5	0.144876	0.00162286	0.0122615	0.355124
SELT		3	150321065	150348234		0.5	0.144876	0.00162286	0.0122615	0.355124
FAM194A		3	150377674	150421742		0.5	0.144876	0.00162286	0.0122615	0.355124
SIAH2	siah E3 ubiquitin protein ligase 2	3	150458909	150481263	q25.1	0.5	0.144876	0.00162286	0.0122615	0.355124
CLRN1	clarin 1	3	150643949	150690786	q25.1	0.5	0.14841	0.00199517	0.014235	0.35159
CLRN1-AS1	CLRN1 antisense RNA 1	3	150690464	150797617	q25.1	0.5	0.14841	0.00199517	0.014235	0.35159
MED12L	mediator complex subunit 12 like	3	150804675	151154465	q25.1	0.5	0.144876	0.00162286	0.0122615	0.355124
GPR171	G protein-coupled receptor 171	3	150915618	150920988	q25.1	0.5	0.144876	0.00162286	0.0122615	0.355124
P2RY14	purinergic receptor P2Y, G-protein coupled, 14	3	150929904	150996230	q25.1	0.5	0.144876	0.00162286	0.0122615	0.355124
GPR87	G protein-coupled receptor 87	3	151011875	151034636	q25.1	0.5	0.144876	0.00162286	0.0122615	0.355124
P2RY13	purinergic receptor P2Y, G-protein coupled, 13	3	151044095	151047337	q25.1	0.5	0.144876	0.00162286	0.0122615	0.355124
P2RY12	purinergic receptor P2Y, G-protein coupled, 12	3	151055375	151102544	q25.1	0.5	0.144876	0.00162286	0.0122615	0.355124
IGSF10	immunoglobulin superfamily member 10	3	151153777	151176497	q25.1	0.5	0.141343	0.00130853	0.0102994	0.358657
MIR5186	microRNA 5186	3	151283663	151283783	q25.1	0.5	0.137809	0.00104528	0.00840437	0.362191
MIR548H2	microRNA 548h-2	3	151347319	151542394	p13.13	0.5	0.134276	0.000826748	0.00745179	0.365724
AADACL2	arylacetamide deacetylase-like 2	3	151451703	151475556	q25.1	0.5	0.134276	0.000826748	0.00745179	0.365724
LOC201651		3	151488243	151502682		0.5	0.134276	0.000826748	0.00745179	0.365724
AADAC	arylacetamide deacetylase	3	151531860	151546276	q25.1	0.5	0.134276	0.000826748	0.00745179	0.365724
SUCNR1	succinate receptor 1	3	151591430	151599876	q25.1	0.5	0.134276	0.000826748	0.00745179	0.365724
MBNL1-AS1	MBNL1 antisense RNA 1	3	151980404	151987415	q25.1	0.5	0.134276	0.000826748	0.00745179	0.365724
MBNL1	muscleblind like splicing regulator 1	3	151985828	152183569	q25.1	0.5	0.134276	0.000826748	0.00745179	0.365724
TMEM14E		3	152057486	152058779		0.5	0.134276	0.000826748	0.00745179	0.365724
P2RY1	purinergic receptor P2Y, G-protein coupled, 1	3	152552735	152555843	q25.2	0.5	0.141343	0.00130853	0.0102994	0.358657
RAP2B	RAP2B, member of RAS oncogene family	3	152880028	152886263	q25.2	0.5	0.14841	0.00199517	0.014235	0.35159
C3orf79	chromosome 3 open reading frame 79	3	153202283	153220486	q25.2	0.5	0.151943	0.00243277	0.0158933	0.348057
ARHGEF26-AS1	ARHGEF26 antisense RNA 1	3	153742189	153838999	q25.2	0.5	0.155477	0.00294342	0.0190707	0.344523
ARHGEF26	Rho guanine nucleotide exchange factor 26	3	153838791	153975616	q25.2	0.5	0.155477	0.00294342	0.0190707	0.344523
DHX36	DEAH (Asp-Glu-Ala-His) box polypeptide 36	3	153993456	154042286	q25.2	0.5	0.155477	0.00294342	0.0190707	0.344523
GPR149	G protein-coupled receptor 149	3	154055460	154147504	q25.2	0.5	0.155477	0.00294342	0.0190707	0.344523
MME	membrane metallo-endopeptidase	3	154797435	154901518	q25.2	0.5	0.155477	0.00294342	0.0190707	0.344523
LOC100507537		3	155008020	155011489		0.5	0.144876	0.00162286	0.0122615	0.355124
PLCH1	phospholipase C eta 1	3	155197670	155421997	q25.31	0.5	0.141343	0.00130853	0.0102994	0.358657
C3orf33	chromosome 3 open reading frame 33	3	155480400	155524055	q25.31	0.5	0.141343	0.00130853	0.0102994	0.358657
SLC33A1	solute carrier family 33 (acetyl-CoA transporter), member 1	3	155544300	155572248	q25.31	0.5	0.130742	0.000647004	0.00610662	0.369258
GMPS	guanine monophosphate synthase	3	155588324	155655520	q25.31	0.5	0.130742	0.000647004	0.00610662	0.369258
KCNAB1	potassium channel, voltage gated subfamily A regulatory beta subunit 1	3	155838336	156256927	q25.31	0.571429	0.137809	7.36205e-05	0.00130599	0.433619
KCNAB1-AS2	KCNAB1 antisense RNA 2	3	155933348	155945672	q25.31	0.571429	0.134276	5.46461e-05	0.00102171	0.437153
KCNAB1-AS1	KCNAB1 antisense RNA 1	3	156158945	156164694	q25.31	0.571429	0.134276	5.46461e-05	0.00102171	0.437153
SSR3	signal sequence receptor, gamma (translocon-associated protein gamma)	3	156257928	156272973	q25.31	0.571429	0.137809	7.36205e-05	0.00130599	0.433619
TIPARP-AS1	TIPARP antisense RNA 1	3	156390959	156393502	q25.31	0.571429	0.137809	7.36205e-05	0.00130599	0.433619
TIPARP	TCDD-inducible poly(ADP-ribose) polymerase	3	156392204	156424557	q25.31	0.571429	0.137809	7.36205e-05	0.00130599	0.433619
LOC730091		3	156465131	156534851		0.571429	0.137809	7.36205e-05	0.00130599	0.433619
PA2G4P4	proliferation-associated 2G4 pseudogene 4	3	156527059	156529810	q25.31	0.571429	0.137809	7.36205e-05	0.00130599	0.433619
LEKR1	leucine, glutamate and lysine rich 1	3	156544095	156763918	q25.31	0.571429	0.141343	9.79692e-05	0.00146444	0.430086
LOC339894		3	156799455	156840791		0.571429	0.144876	0.000128871	0.00177957	0.426552
LOC100498859		3	156807669	156818924		0.571429	0.141343	9.79692e-05	0.00146444	0.430086
CCNL1	cyclin L1	3	156865585	156878482	q25.31	0.571429	0.141343	9.79692e-05	0.00146444	0.430086
VEPH1	ventricular zone expressed PH domain containing 1	3	156977531	157221415	q25.32	0.571429	0.141343	9.79692e-05	0.00146444	0.430086
PTX3	pentraxin 3	3	157154579	157161417	q25.32	0.571429	0.137809	7.36205e-05	0.00130599	0.433619
C3orf55		3	157261132	157319021		0.571429	0.134276	5.46461e-05	0.00102171	0.437153
SHOX2	short stature homeobox 2	3	157813799	157823952	q25.32	0.571429	0.127208	2.89193e-05	0.000608829	0.44422
RSRC1	arginine/serine-rich coiled-coil 1	3	157827840	158262624	q25.32	0.571429	0.127208	2.89193e-05	0.000608829	0.44422
MLF1	myeloid leukemia factor 1	3	158288952	158324249	q25.32	0.571429	0.130742	4.00329e-05	0.000815121	0.440687
GFM1	G elongation factor, mitochondrial 1	3	158362316	158410360	q25.32	0.571429	0.127208	2.89193e-05	0.000608829	0.44422
LXN	latexin	3	158384202	158390482	q25.32	0.571429	0.127208	2.89193e-05	0.000608829	0.44422
RARRES1	retinoic acid receptor responder (tazarotene induced) 1	3	158414896	158450275	q25.32	0.571429	0.130742	4.00329e-05	0.000815121	0.440687
MFSD1	major facilitator superfamily domain containing 1	3	158519714	158547508	q25.32	0.571429	0.130742	4.00329e-05	0.000815121	0.440687
IQCJ	IQ motif containing J	3	158787040	158984096	q25.32	0.571429	0.134276	5.46461e-05	0.00102171	0.437153
IQCJ-SCHIP1	IQCJ-SCHIP1 readthrough	3	158787040	159615155	q25.32	0.571429	0.141343	9.79692e-05	0.00146444	0.430086
SCHIP1	schwannomin interacting protein 1	3	158991035	159615155	q25.33	0.571429	0.141343	9.79692e-05	0.00146444	0.430086
MIR3919	microRNA 3919	3	159000434	159000523	q25.32	0.571429	0.134276	5.46461e-05	0.00102171	0.437153
IL12A	interleukin 12A	3	159706622	159713806	q25.33	0.571429	0.137809	7.36205e-05	0.00130599	0.433619
C3orf80	chromosome 3 open reading frame 80	3	159943422	159946000	q25.33	0.571429	0.141343	9.79692e-05	0.00146444	0.430086
IFT80	intraflagellar transport 80	3	159974773	160117320	q25.33	0.571429	0.141343	9.79692e-05	0.00146444	0.430086
SMC4	structural maintenance of chromosomes 4	3	160117429	160152741	q25.33	0.571429	0.141343	9.79692e-05	0.00146444	0.430086
MIR15B	microRNA 15b	3	160122375	160122473	q25.33	0.571429	0.141343	9.79692e-05	0.00146444	0.430086
MIR16-2	microRNA 16-2	3	160122532	160122613	q25.33	0.571429	0.141343	9.79692e-05	0.00146444	0.430086
TRIM59	tripartite motif containing 59	3	160153290	160167626	q25.33	0.571429	0.137809	7.36205e-05	0.00130599	0.433619
KPNA4	karyopherin alpha 4 (importin alpha 3)	3	160212782	160283376	q25.33	0.571429	0.141343	9.79692e-05	0.00146444	0.430086
SCARNA7	small Cajal body-specific RNA 7	3	160232694	160233024	q25.33	0.571429	0.141343	9.79692e-05	0.00146444	0.430086
ARL14	ADP ribosylation factor like GTPase 14	3	160394947	160396235	q25.33	0.571429	0.137809	7.36205e-05	0.00130599	0.433619
PPM1L	protein phosphatase, Mg2+/Mn2+ dependent 1L	3	160473995	160788817	q25.33	0.571429	0.141343	9.79692e-05	0.00146444	0.430086
B3GALNT1	beta-1,3-N-acetylgalactosaminyltransferase 1 (globoside blood group)	3	160801670	160823160	q26.1	0.571429	0.141343	9.79692e-05	0.00146444	0.430086
NMD3	NMD3 ribosome export adaptor	3	160939098	160969795	q26.1	0.571429	0.141343	9.79692e-05	0.00146444	0.430086
SPTSSB	serine palmitoyltransferase small subunit B	3	161062579	161089871	q26.1	0.571429	0.141343	9.79692e-05	0.00146444	0.430086
OTOL1	otolin 1	3	161214595	161221730	q26.1	0.571429	0.14841	0.000167686	0.00225477	0.423019
CT64		3	162895030	163021089		0.571429	0.159011	0.000348197	0.00363762	0.412418
SI	sucrase-isomaltase (alpha-glucosidase)	3	164696685	164796283	q26.1	0.571429	0.162544	0.000436336	0.00445759	0.408884
SLITRK3	SLIT and NTRK like family member 3	3	164904507	164914469	q26.1	0.571429	0.162544	0.000436336	0.00445759	0.408884
BCHE	butyrylcholinesterase	3	165490691	165555253	q26.1	0.571429	0.159011	0.000348197	0.00363762	0.412418
ZBBX	zinc finger, B-box domain containing	3	166958076	167098085	q26.1	0.5	0.141343	0.00130853	0.0102994	0.358657
SERPINI2	serpin peptidase inhibitor, clade I (pancpin), member 2	3	167159722	167191818	q26.1	0.5	0.137809	0.00104528	0.00840437	0.362191
WDR49	WD repeat domain 49	3	167196472	167371289	q26.1	0.571429	0.134276	5.46461e-05	0.00102171	0.437153
PDCD10	programmed cell death 10	3	167401694	167452651	q26.1	0.571429	0.130742	4.00329e-05	0.000815121	0.440687
SERPINI1	serpin peptidase inhibitor, clade I (neuroserpin), member 1	3	167453431	167543357	q26.1	0.571429	0.134276	5.46461e-05	0.00102171	0.437153
LOC646168		3	167613735	167641797		0.571429	0.134276	5.46461e-05	0.00102171	0.437153
GOLIM4	golgi integral membrane protein 4	3	167727653	167813417	q26.2	0.571429	0.130742	4.00329e-05	0.000815121	0.440687
EGFEM1P	EGF-like and EMI domain containing 1, pseudogene	3	167967309	168548374	q26.2	0.571429	0.127208	2.89193e-05	0.000608829	0.44422
MIR551B	microRNA 551b	3	168269641	168269737	q26.2	0.571429	0.123675	2.05801e-05	0.000456522	0.447754
MECOM	MDS1 and EVI1 complex locus	3	168801286	169381563	q26.2	0.571429	0.144876	0.000128871	0.00177957	0.426552
TERC	telomerase RNA component	3	169482397	169482848	q26.2	0.571429	0.137809	7.36205e-05	0.00130599	0.433619
ACTRT3	actin-related protein T3	3	169484710	169487683	q26.2	0.571429	0.137809	7.36205e-05	0.00130599	0.433619
MYNN	myoneurin	3	169490852	169507504	q26.2	0.571429	0.137809	7.36205e-05	0.00130599	0.433619
LRRC34	leucine rich repeat containing 34	3	169511215	169530574	q26.2	0.571429	0.137809	7.36205e-05	0.00130599	0.433619
LRRIQ4	leucine-rich repeats and IQ motif containing 4	3	169539709	169555560	q26.2	0.571429	0.137809	7.36205e-05	0.00130599	0.433619
LRRC31	leucine rich repeat containing 31	3	169557028	169587660	q26.2	0.571429	0.137809	7.36205e-05	0.00130599	0.433619
SAMD7	sterile alpha motif domain containing 7	3	169629481	169656948	q26.2	0.571429	0.141343	9.79692e-05	0.00146444	0.430086
LOC100128164		3	169661771	169684522		0.571429	0.141343	9.79692e-05	0.00146444	0.430086
SEC62	SEC62 homolog, preprotein translocation factor	3	169684579	169716161	q26.2	0.571429	0.141343	9.79692e-05	0.00146444	0.430086
GPR160	G protein-coupled receptor 160	3	169755734	169803183	q26.2	0.571429	0.141343	9.79692e-05	0.00146444	0.430086
PHC3	polyhomeotic homolog 3 (Drosophila)	3	169805367	169899537	q26.2	0.571429	0.144876	0.000128871	0.00177957	0.426552
PRKCI	protein kinase C, iota	3	169940219	170023770	q26.2	0.571429	0.144876	0.000128871	0.00177957	0.426552
SKIL	SKI-like proto-oncogene	3	170075472	170114637	q26.2	0.571429	0.137809	7.36205e-05	0.00130599	0.433619
CLDN11	claudin 11	3	170136652	170152479	q26.2	0.571429	0.137809	7.36205e-05	0.00130599	0.433619
SLC7A14	solute carrier family 7 member 14	3	170177341	170303863	q26.2	0.571429	0.137809	7.36205e-05	0.00130599	0.433619
RPL22L1	ribosomal protein L22 like 1	3	170582664	170588045	q26.2	0.571429	0.130742	4.00329e-05	0.000815121	0.440687
EIF5A2	eukaryotic translation initiation factor 5A2	3	170606203	170626426	q26.2	0.571429	0.130742	4.00329e-05	0.000815121	0.440687
SLC2A2	solute carrier family 2 (facilitated glucose transporter), member 2	3	170714136	170744768	q26.2	0.571429	0.137809	7.36205e-05	0.00130599	0.433619
TNIK	TRAF2 and NCK interacting kinase	3	170780291	171178197	q26.31	0.571429	0.144876	0.000128871	0.00177957	0.426552
MIR569	microRNA 569	3	170824452	170824548	q26.2	0.571429	0.137809	7.36205e-05	0.00130599	0.433619
PLD1	phospholipase D1	3	171318194	171528284	q26.31	0.571429	0.137809	7.36205e-05	0.00130599	0.433619
TMEM212	transmembrane protein 212	3	171561138	171577108	q26.31	0.571429	0.137809	7.36205e-05	0.00130599	0.433619
FNDC3B	fibronectin type III domain containing 3B	3	171757417	172118492	q26.31	0.5	0.137809	0.00104528	0.00840437	0.362191
GHSR	growth hormone secretagogue receptor	3	172161080	172166246	q26.31	0.5	0.127208	0.000500631	0.00481382	0.372792
TNFSF10	tumor necrosis factor superfamily member 10	3	172223297	172241297	q26.31	0.5	0.127208	0.000500631	0.00481382	0.372792
NCEH1	neutral cholesterol ester hydrolase 1	3	172348434	172429008	q26.31	0.5	0.123675	0.0003827	0.00395944	0.376325
ECT2	epithelial cell transforming 2	3	172468474	172539264	q26.31	0.5	0.123675	0.0003827	0.00395944	0.376325
SPATA16	spermatogenesis associated 16	3	172607146	172859058	q26.31	0.5	0.123675	0.0003827	0.00395944	0.376325
NLGN1	neuroligin 1	3	173116243	174001116	q26.31	0.5	0.144876	0.00162286	0.0122615	0.355124
NAALADL2	N-acetylated alpha-linked acidic dipeptidase-like 2	3	174577110	175523428	q26.31	0.571429	0.151943	0.000215969	0.00277718	0.419485
NAALADL2-AS3	NAALADL2 antisense RNA 3	3	174797101	174833032	q26.31	0.5	0.144876	0.00162286	0.0122615	0.355124
MIR4789	microRNA 4789	3	175087328	175087410	q26.31	0.5	0.144876	0.00162286	0.0122615	0.355124
KCNMB2-IT1		3	178136988	178175093		0.428571	0.127208	0.00567506	0.0322307	0.301363
KCNMB2	potassium channel subfamily M regulatory beta subunit 2	3	178254223	178562217	q26.32	0.428571	0.127208	0.00567506	0.0322307	0.301363
ZMAT3	zinc finger, matrin-type 3	3	178735010	178789656	q26.32	0.5	0.127208	0.000500631	0.00481382	0.372792
PIK3CA	phosphatidylinositol-4,5-bisphosphate 3-kinase catalytic subunit alpha	3	178866310	178952497	q26.32	0.5	0.123675	0.0003827	0.00395944	0.376325
KCNMB3	potassium channel subfamily M regulatory beta subunit 3	3	178957536	178984838	q26.32	0.5	0.123675	0.0003827	0.00395944	0.376325
ZNF639	zinc finger protein 639	3	179041550	179053320	q26.33	0.5	0.123675	0.0003827	0.00395944	0.376325
MFN1	mitofusin 1	3	179065479	179111008	q26.33	0.5	0.120141	0.000288767	0.00348502	0.379859
GNB4	guanine nucleotide binding protein (G protein), beta polypeptide 4	3	179113875	179169371	q26.33	0.5	0.123675	0.0003827	0.00395944	0.376325
ACTL6A	actin like 6A	3	179280707	179306193	q26.33	0.5	0.123675	0.0003827	0.00395944	0.376325
MRPL47	mitochondrial ribosomal protein L47	3	179306254	179322434	q26.33	0.5	0.123675	0.0003827	0.00395944	0.376325
NDUFB5	NADH:ubiquinone oxidoreductase subunit B5	3	179322574	179342288	q26.33	0.5	0.123675	0.0003827	0.00395944	0.376325
USP13	ubiquitin specific peptidase 13 (isopeptidase T-3)	3	179370932	179507189	q26.33	0.5	0.123675	0.0003827	0.00395944	0.376325
PEX5L	peroxisomal biogenesis factor 5-like	3	179512746	179754841	q26.33	0.5	0.123675	0.0003827	0.00395944	0.376325
TTC14	tetratricopeptide repeat domain 14	3	180319917	180328918	q26.33	0.5	0.127208	0.000500631	0.00481382	0.372792
CCDC39	coiled-coil domain containing 39	3	180331795	180397283	q26.33	0.5	0.127208	0.000500631	0.00481382	0.372792
FXR1	fragile X mental retardation, autosomal homolog 1	3	180630233	180700539	q26.33	0.5	0.127208	0.000500631	0.00481382	0.372792
DNAJC19	DnaJ heat shock protein family (Hsp40) member C19	3	180701497	180707562	q26.33	0.5	0.123675	0.0003827	0.00395944	0.376325
SOX2-OT	SOX2 overlapping transcript	3	181328150	181459005	q26.33	0.5	0.130742	0.000647004	0.00610662	0.369258
SOX2	SRY-box 2	3	181429711	181432223	q26.33	0.5	0.127208	0.000500631	0.00481382	0.372792
FLJ46066		3	182164757	182204150		0.5	0.127208	0.000500631	0.00481382	0.372792
ATP11B	ATPase, class VI, type 11B	3	182511290	182639421	q26.33	0.5	0.113074	0.000157487	0.00212369	0.386926
DCUN1D1	DCN1, defective in cullin neddylation 1, domain containing 1	3	182660558	182698326	q26.33	0.5	0.113074	0.000157487	0.00212369	0.386926
MCCC1	methylcrotonoyl-CoA carboxylase 1	3	182733005	182817365	q27.1	0.5	0.113074	0.000157487	0.00212369	0.386926
LAMP3	lysosomal-associated membrane protein 3	3	182840002	182880667	q27.1	0.5	0.109541	0.000113575	0.00158226	0.390459
MCF2L2	MCF.2 cell line derived transforming sequence-like 2	3	182895830	183145855	q27.1	0.5	0.113074	0.000157487	0.00212369	0.386926
B3GNT5	UDP-GlcNAc:betaGal beta-1,3-N-acetylglucosaminyltransferase 5	3	182971031	182991179	q27.1	0.5	0.109541	0.000113575	0.00158226	0.390459
LOC100505687		3	183165395	183173800		0.5	0.113074	0.000157487	0.00212369	0.386926
KLHL6	kelch like family member 6	3	183205318	183273499	q27.1	0.5	0.113074	0.000157487	0.00212369	0.386926
KLHL24	kelch like family member 24	3	183353410	183402304	q27.1	0.5	0.109541	0.000113575	0.00158226	0.390459
YEATS2	YEATS domain containing 2	3	183415605	183530413	q27.1	0.5	0.109541	0.000113575	0.00158226	0.390459
MAP6D1	MAP6 domain containing 1	3	183533663	183543393	q27.1	0.5	0.109541	0.000113575	0.00158226	0.390459
PARL	presenilin associated, rhomboid-like	3	183547172	183602693	q27.1	0.5	0.113074	0.000157487	0.00212369	0.386926
ABCC5	ATP binding cassette subfamily C member 5	3	183637723	183735727	q27.1	0.5	0.113074	0.000157487	0.00212369	0.386926
ABCC5-AS1	ABCC5 antisense RNA 1	3	183724125	183729207	q27.1	0.5	0.109541	0.000113575	0.00158226	0.390459
HTR3D	5-hydroxytryptamine (serotonin) receptor 3D, ionotropic	3	183749331	183757157	q27.1	0.5	0.109541	0.000113575	0.00158226	0.390459
HTR3C	5-hydroxytryptamine (serotonin) receptor 3C, ionotropic	3	183770834	183778461	q27.1	0.5	0.109541	0.000113575	0.00158226	0.390459
HTR3E	5-hydroxytryptamine (serotonin) receptor 3E, ionotropic	3	183814851	183824783	q27.1	0.5	0.109541	0.000113575	0.00158226	0.390459
EIF2B5	eukaryotic translation initiation factor 2B subunit epsilon	3	183852809	183863099	q27.1	0.5	0.109541	0.000113575	0.00158226	0.390459
DVL3	dishevelled segment polarity protein 3	3	183873283	183891314	q27.1	0.5	0.109541	0.000113575	0.00158226	0.390459
AP2M1	adaptor related protein complex 2, mu 1 subunit	3	183892633	183901879	q27.1	0.5	0.109541	0.000113575	0.00158226	0.390459
ABCF3	ATP binding cassette subfamily F member 3	3	183903862	183911795	q27.1	0.5	0.109541	0.000113575	0.00158226	0.390459
VWA5B2	von Willebrand factor A domain containing 5B2	3	183948316	183960117	q27.1	0.5	0.113074	0.000157487	0.00212369	0.386926
MIR1224	microRNA 1224	3	183959192	183959277	q27.1	0.5	0.113074	0.000157487	0.00212369	0.386926
ALG3	ALG3, alpha-1,3- mannosyltransferase	3	183960116	183967313	q27.1	0.5	0.113074	0.000157487	0.00212369	0.386926
ECE2	endothelin converting enzyme 2	3	183967444	184010819	q27.1	0.5	0.113074	0.000157487	0.00212369	0.386926
CAMK2N2	calcium/calmodulin-dependent protein kinase II inhibitor 2	3	183977002	183979251	q27.1	0.5	0.113074	0.000157487	0.00212369	0.386926
PSMD2	proteasome 26S subunit, non-ATPase 2	3	184017021	184026840	q27.1	0.5	0.113074	0.000157487	0.00212369	0.386926
EIF4G1	eukaryotic translation initiation factor 4 gamma, 1	3	184032282	184053146	q27.1	0.5	0.109541	0.000113575	0.00158226	0.390459
SNORD66	small nucleolar RNA, C/D box 66	3	184043483	184043559	q27.1	0.5	0.109541	0.000113575	0.00158226	0.390459
FAM131A	family with sequence similarity 131 member A	3	184053716	184064063	q27.1	0.5	0.109541	0.000113575	0.00158226	0.390459
CLCN2	chloride channel, voltage-sensitive 2	3	184063972	184079439	q27.1	0.5	0.109541	0.000113575	0.00158226	0.390459
POLR2H	polymerase (RNA) II (DNA directed) polypeptide H	3	184081193	184086363	q27.1	0.5	0.109541	0.000113575	0.00158226	0.390459
THPO	thrombopoietin	3	184089772	184095932	q27.1	0.5	0.109541	0.000113575	0.00158226	0.390459
CHRD	chordin	3	184097860	184107617	q27.1	0.5	0.109541	0.000113575	0.00158226	0.390459
EPHB3	EPH receptor B3	3	184279586	184300196	q27.1	0.5	0.109541	0.000113575	0.00158226	0.390459
MAGEF1	MAGE family member F1	3	184428154	184429836	q27.1	0.5	0.109541	0.000113575	0.00158226	0.390459
VPS8	VPS8, CORVET complex subunit	3	184529930	184770402	q27.2	0.5	0.109541	0.000113575	0.00158226	0.390459
C3orf70	chromosome 3 open reading frame 70	3	184795837	184870802	q27.2	0.5	0.106007	8.04835e-05	0.00137449	0.393993
EHHADH-AS1	EHHADH antisense RNA 1	3	184880688	184909743	q27.2	0.5	0.106007	8.04835e-05	0.00137449	0.393993
EHHADH	enoyl-CoA, hydratase/3-hydroxyacyl CoA dehydrogenase	3	184908411	184971886	q27.2	0.5	0.106007	8.04835e-05	0.00137449	0.393993
MAP3K13	mitogen-activated protein kinase kinase kinase 13	3	185000728	185206882	q27.2	0.5	0.109541	0.000113575	0.00158226	0.390459
TMEM41A	transmembrane protein 41A	3	185207388	185216845	q27.2	0.5	0.106007	8.04835e-05	0.00137449	0.393993
LIPH	lipase, member H	3	185225569	185270369	q27.2	0.5	0.106007	8.04835e-05	0.00137449	0.393993
SENP2	SUMO1/sentrin/SMT3 specific peptidase 2	3	185304030	185348885	q27.2	0.5	0.102473	5.59616e-05	0.00103399	0.397527
IGF2BP2	insulin like growth factor 2 mRNA binding protein 2	3	185361526	185542827	q27.2	0.5	0.102473	5.59616e-05	0.00103399	0.397527
C3orf65		3	185431039	185435955		0.5	0.102473	5.59616e-05	0.00103399	0.397527
TRA2B	transformer 2 beta homolog (Drosophila)	3	185632357	185655924	q27.2	0.5	0.102473	5.59616e-05	0.00103399	0.397527
LOC344887		3	185677757	185698665		0.5	0.102473	5.59616e-05	0.00103399	0.397527
ETV5	ets variant 5	3	185764105	185826901	q27.2	0.5	0.106007	8.04835e-05	0.00137449	0.393993
DGKG	diacylglycerol kinase gamma	3	185864989	186080023	q27.3	0.571429	0.113074	6.70391e-06	0.000225938	0.458354
LOC253573		3	186172769	186211450		0.571429	0.113074	6.70391e-06	0.000225938	0.458354
CRYGS	crystallin gamma S	3	186256231	186262167	q27.3	0.571429	0.109541	4.44077e-06	0.000168463	0.461888
TBCCD1	TBCC domain containing 1	3	186263855	186288332	q27.3	0.571429	0.109541	4.44077e-06	0.000168463	0.461888
DNAJB11	DnaJ heat shock protein family (Hsp40) member B11	3	186288466	186303589	q27.3	0.571429	0.109541	4.44077e-06	0.000168463	0.461888
AHSG	alpha-2-HS-glycoprotein	3	186330849	186339107	q27.3	0.571429	0.113074	6.70391e-06	0.000225938	0.458354
FETUB	fetuin B	3	186358148	186370797	q27.3	0.571429	0.113074	6.70391e-06	0.000225938	0.458354
HRG	histidine-rich glycoprotein	3	186383797	186396023	q27.3	0.571429	0.113074	6.70391e-06	0.000225938	0.458354
KNG1	kininogen 1	3	186435097	186462199	q27.3	0.571429	0.113074	6.70391e-06	0.000225938	0.458354
EIF4A2	eukaryotic translation initiation factor 4A2	3	186501360	186507685	q27.3	0.571429	0.113074	6.70391e-06	0.000225938	0.458354
SNORD2	small nucleolar RNA, C/D box 2	3	186502584	186502654	q27.3	0.571429	0.113074	6.70391e-06	0.000225938	0.458354
MIR1248	microRNA 1248	3	186504460	186504566	q27.3	0.571429	0.113074	6.70391e-06	0.000225938	0.458354
SNORA81	small nucleolar RNA, H/ACA box 81	3	186504463	186504641	q27.3	0.571429	0.113074	6.70391e-06	0.000225938	0.458354
SNORA63	small nucleolar RNA, H/ACA box 63	3	186505087	186505222	q27.3	0.571429	0.113074	6.70391e-06	0.000225938	0.458354
SNORA4	small nucleolar RNA, H/ACA box 4	3	186505401	186505538	q27.3	0.571429	0.113074	6.70391e-06	0.000225938	0.458354
RFC4	replication factor C subunit 4	3	186507681	186524484	q27.3	0.571429	0.113074	6.70391e-06	0.000225938	0.458354
ADIPOQ	adiponectin, C1Q and collagen domain containing	3	186560462	186576252	q27.3	0.571429	0.116608	9.92087e-06	0.000318414	0.454821
ADIPOQ-AS1	ADIPOQ antisense RNA 1	3	186569675	186573912	q27.3	0.571429	0.116608	9.92087e-06	0.000318414	0.454821
ST6GAL1	ST6 beta-galactosamide alpha-2,6-sialyltranferase 1	3	186648314	186796341	q27.3	0.571429	0.116608	9.92087e-06	0.000318414	0.454821
RPL39L	ribosomal protein L39 like	3	186838740	186857263	q27.3	0.571429	0.113074	6.70391e-06	0.000225938	0.458354
RTP1	receptor (chemosensory) transporter protein 1	3	186915273	186919253	q27.3	0.571429	0.109541	4.44077e-06	0.000168463	0.461888
MASP1	mannan-binding lectin serine peptidase 1 (C4/C2 activating component of Ra-reactive factor)	3	186933872	187009810	q27.3	0.571429	0.109541	4.44077e-06	0.000168463	0.461888
RTP4	receptor (chemosensory) transporter protein 4	3	187086167	187089369	q27.3	0.571429	0.109541	4.44077e-06	0.000168463	0.461888
SST	somatostatin	3	187386693	187388201	q27.3	0.571429	0.113074	6.70391e-06	0.000225938	0.458354
RTP2	receptor (chemosensory) transporter protein 2	3	187416046	187420345	q27.3	0.571429	0.113074	6.70391e-06	0.000225938	0.458354
LOC100131635		3	187420153	187450203		0.571429	0.113074	6.70391e-06	0.000225938	0.458354
BCL6	B-cell CLL/lymphoma 6	3	187439164	187463513	q27.3	0.571429	0.113074	6.70391e-06	0.000225938	0.458354
LPP-AS2	LPP antisense RNA 2	3	187868993	187871876	q27.3	0.571429	0.120141	1.44124e-05	0.000363354	0.451287
LPP	LIM domain containing preferred translocation partner in lipoma	3	187871662	188608460	q27.3	0.571429	0.134276	5.46461e-05	0.00102171	0.437153
FLJ42393		3	187896330	187898596		0.571429	0.123675	2.05801e-05	0.000456522	0.447754
TPRG1	tumor protein p63 regulated 1	3	188889762	189041271	q28	0.571429	0.123675	2.05801e-05	0.000456522	0.447754
TPRG1-AS2	TPRG1 antisense RNA 2	3	188956474	188958383	q28	0.571429	0.123675	2.05801e-05	0.000456522	0.447754
TP63	tumor protein p63	3	189349215	189615068	q28	0.571429	0.130742	4.00329e-05	0.000815121	0.440687
MIR944	microRNA 944	3	189547710	189547798	q28	0.571429	0.130742	4.00329e-05	0.000815121	0.440687
LEPREL1		3	189674516	189840226		0.571429	0.134276	5.46461e-05	0.00102171	0.437153
CLDN1	claudin 1	3	190023489	190040235	q28	0.571429	0.123675	2.05801e-05	0.000456522	0.447754
CLDN16	claudin 16	3	190105660	190129932	q28	0.571429	0.123675	2.05801e-05	0.000456522	0.447754
TMEM207	transmembrane protein 207	3	190146443	190167665	q28	0.571429	0.123675	2.05801e-05	0.000456522	0.447754
IL1RAP	interleukin 1 receptor accessory protein	3	190231839	190374986	q28	0.571429	0.123675	2.05801e-05	0.000456522	0.447754
GMNC	geminin coiled-coil domain containing	3	190570525	190580465	q28	0.571429	0.116608	9.92087e-06	0.000318414	0.454821
SNAR-I		3	190595718	190595839		0.571429	0.116608	9.92087e-06	0.000318414	0.454821
OSTN	osteocrin	3	190930321	190967910	q28	0.571429	0.109541	4.44077e-06	0.000168463	0.461888
UTS2D		3	190984943	191048325		0.571429	0.109541	4.44077e-06	0.000168463	0.461888
CCDC50	coiled-coil domain containing 50	3	191046873	191116459	q28	0.571429	0.109541	4.44077e-06	0.000168463	0.461888
PYDC2	pyrin domain containing 2	3	191178951	191179245	q28	0.571429	0.109541	4.44077e-06	0.000168463	0.461888
FGF12	fibroblast growth factor 12	3	191857181	192445388	q29	0.571429	0.109541	4.44077e-06	0.000168463	0.461888
MB21D2	Mab-21 domain containing 2	3	192514604	192635950	q29	0.571429	0.109541	4.44077e-06	0.000168463	0.461888
HRASLS	HRAS-like suppressor	3	192958916	192988644	q29	0.571429	0.113074	6.70391e-06	0.000225938	0.458354
MGC2889		3	192959567	192961761		0.571429	0.113074	6.70391e-06	0.000225938	0.458354
ATP13A5	ATPase type 13A5	3	192992830	193096514	q29	0.571429	0.113074	6.70391e-06	0.000225938	0.458354
ATP13A4	ATPase type 13A4	3	193119865	193272696	q29	0.571429	0.113074	6.70391e-06	0.000225938	0.458354
OPA1	optic atrophy 1 (autosomal dominant)	3	193310932	193415600	q29	0.571429	0.116608	9.92087e-06	0.000318414	0.454821
OPA1-AS1	OPA1 antisense RNA 1	3	193336387	193345121	q29	0.571429	0.113074	6.70391e-06	0.000225938	0.458354
LOC647323		3	193675160	193721448		0.571429	0.120141	1.44124e-05	0.000363354	0.451287
DPPA2P3	developmental pluripotency associated 2 pseudogene 3	3	193710882	193712027	q29	0.571429	0.120141	1.44124e-05	0.000363354	0.451287
HES1	hes family bHLH transcription factor 1	3	193853930	193856401	q29	0.571429	0.120141	1.44124e-05	0.000363354	0.451287
LOC100131551		3	194018988	194030593		0.571429	0.120141	1.44124e-05	0.000363354	0.451287
CPN2	carboxypeptidase N subunit 2	3	194060493	194072057	q29	0.571429	0.120141	1.44124e-05	0.000363354	0.451287
LRRC15	leucine rich repeat containing 15	3	194075975	194090472	q29	0.571429	0.116608	9.92087e-06	0.000318414	0.454821
GP5	glycoprotein V (platelet)	3	194115549	194119995	q29	0.571429	0.116608	9.92087e-06	0.000318414	0.454821
ATP13A3	ATPase type 13A3	3	194123402	194188968	q29	0.571429	0.116608	9.92087e-06	0.000318414	0.454821
FLJ34208		3	194207868	194209274		0.571429	0.113074	6.70391e-06	0.000225938	0.458354
TMEM44-AS1	TMEM44 antisense RNA 1	3	194304996	194311561	q29	0.571429	0.113074	6.70391e-06	0.000225938	0.458354
TMEM44	transmembrane protein 44	3	194308401	194354150	q29	0.571429	0.113074	6.70391e-06	0.000225938	0.458354
LSG1	large 60S subunit nuclear export GTPase 1	3	194361516	194393206	q29	0.571429	0.113074	6.70391e-06	0.000225938	0.458354
FAM43A	family with sequence similarity 43 member A	3	194406621	194409766	q29	0.571429	0.113074	6.70391e-06	0.000225938	0.458354
LOC100507391		3	194429149	194502897		0.571429	0.113074	6.70391e-06	0.000225938	0.458354
XXYLT1	xyloside xylosyltransferase 1	3	194789012	194991895	q29	0.571429	0.116608	9.92087e-06	0.000318414	0.454821
ACAP2	ArfGAP with coiled-coil, ankyrin repeat and PH domains 2	3	194995464	195163817	q29	0.571429	0.120141	1.44124e-05	0.000363354	0.451287
MIR5692C1	microRNA 5692c-1	3	195208644	195208667	q31.1	0.571429	0.120141	1.44124e-05	0.000363354	0.451287
PPP1R2	protein phosphatase 1 regulatory inhibitor subunit 2	3	195241220	195270224	q29	0.571429	0.120141	1.44124e-05	0.000363354	0.451287
APOD	apolipoprotein D	3	195295572	195311076	q29	0.571429	0.120141	1.44124e-05	0.000363354	0.451287
SDHAP2	succinate dehydrogenase complex subunit A, flavoprotein pseudogene 2	3	195384909	195415735	q29	0.571429	0.120141	1.44124e-05	0.000363354	0.451287
MIR570	microRNA 570	3	195426271	195426368	q29	0.571429	0.120141	1.44124e-05	0.000363354	0.451287
MUC20	mucin 20, cell surface associated	3	195447752	195464540	q29	0.571429	0.116608	9.92087e-06	0.000318414	0.454821
MUC4	mucin 4, cell surface associated	3	195473637	195538844	q29	0.571429	0.116608	9.92087e-06	0.000318414	0.454821
TNK2	tyrosine kinase, non-receptor, 2	3	195590235	195635880	q29	0.571429	0.120141	1.44124e-05	0.000363354	0.451287
SDHAP1	succinate dehydrogenase complex subunit A, flavoprotein pseudogene 1	3	195686791	195717150	q29	0.571429	0.120141	1.44124e-05	0.000363354	0.451287
TFRC	transferrin receptor	3	195776154	195809032	q29	0.571429	0.120141	1.44124e-05	0.000363354	0.451287
LOC401109		3	195869506	195887761		0.571429	0.116608	9.92087e-06	0.000318414	0.454821
ZDHHC19	zinc finger, DHHC-type containing 19	3	195924322	195938300	q29	0.571429	0.116608	9.92087e-06	0.000318414	0.454821
SLC51A	solute carrier family 51 alpha subunit	3	195943382	195960301	q29	0.571429	0.116608	9.92087e-06	0.000318414	0.454821
PCYT1A	phosphate cytidylyltransferase 1, choline, alpha	3	195965252	196014584	q29	0.571429	0.116608	9.92087e-06	0.000318414	0.454821
TCTEX1D2	Tctex1 domain containing 2	3	196018089	196045165	q29	0.571429	0.116608	9.92087e-06	0.000318414	0.454821
TM4SF19-TCTEX1D2	TM4SF19-TCTEX1D2 readthrough (NMD candidate)	3	196042955	196065291	q29	0.571429	0.116608	9.92087e-06	0.000318414	0.454821
TM4SF19	transmembrane 4 L six family member 19	3	196050416	196065291	q29	0.571429	0.116608	9.92087e-06	0.000318414	0.454821
UBXN7	UBX domain protein 7	3	196080368	196159345	q29	0.571429	0.120141	1.44124e-05	0.000363354	0.451287
RNF168	ring finger protein 168, E3 ubiquitin protein ligase	3	196195656	196230639	q29	0.571429	0.123675	2.05801e-05	0.000456522	0.447754
C3orf43		3	196233749	196242237		0.571429	0.123675	2.05801e-05	0.000456522	0.447754
WDR53	WD repeat domain 53	3	196281058	196295413	q29	0.571429	0.120141	1.44124e-05	0.000363354	0.451287
FBXO45	F-box protein 45	3	196295724	196315930	q29	0.571429	0.120141	1.44124e-05	0.000363354	0.451287
LRRC33		3	196366655	196388874		0.571429	0.120141	1.44124e-05	0.000363354	0.451287
CEP19	centrosomal protein 19kDa	3	196433147	196439123	q29	0.571429	0.120141	1.44124e-05	0.000363354	0.451287
PIGX	phosphatidylinositol glycan anchor biosynthesis class X	3	196439244	196462876	q29	0.571429	0.120141	1.44124e-05	0.000363354	0.451287
PAK2	p21 protein (Cdc42/Rac)-activated kinase 2	3	196466727	196559518	q29	0.571429	0.120141	1.44124e-05	0.000363354	0.451287
SENP5	SUMO1/sentrin specific peptidase 5	3	196594726	196661584	q29	0.571429	0.113074	6.70391e-06	0.000225938	0.458354
NCBP2	nuclear cap binding protein subunit 2	3	196662272	196669464	q29	0.571429	0.113074	6.70391e-06	0.000225938	0.458354
LOC152217		3	196669493	196670884		0.571429	0.113074	6.70391e-06	0.000225938	0.458354
PIGZ	phosphatidylinositol glycan anchor biosynthesis class Z	3	196673213	196695704	q29	0.571429	0.113074	6.70391e-06	0.000225938	0.458354
MFI2	antigen p97 (melanoma associated) identified by monoclonal antibodies 133.2 and 96.5	3	196728611	196756687	q29	0.571429	0.113074	6.70391e-06	0.000225938	0.458354
MFI2-AS1	MFI2 antisense RNA 1	3	196729776	196731615	q29	0.571429	0.113074	6.70391e-06	0.000225938	0.458354
DLG1	discs, large homolog 1 (Drosophila)	3	196769430	197025447	q29	0.571429	0.113074	6.70391e-06	0.000225938	0.458354
MIR4797	microRNA 4797	3	197020748	197020819	q29	0.571429	0.113074	6.70391e-06	0.000225938	0.458354
DLG1-AS1	DLG1 antisense RNA 1	3	197025117	197030621	q29	0.571429	0.113074	6.70391e-06	0.000225938	0.458354
BDH1	3-hydroxybutyrate dehydrogenase, type 1	3	197236653	197300194	q29	0.571429	0.116608	9.92087e-06	0.000318414	0.454821
LOC220729		3	197340897	197354752		0.571429	0.120141	1.44124e-05	0.000363354	0.451287
KIAA0226		3	197398258	197476568		0.571429	0.120141	1.44124e-05	0.000363354	0.451287
MIR922	microRNA 922	3	197401366	197401447	q29	0.571429	0.120141	1.44124e-05	0.000363354	0.451287
FYTTD1	forty-two-three domain containing 1	3	197476423	197511317	q29	0.571429	0.120141	1.44124e-05	0.000363354	0.451287
LRCH3	leucine-rich repeats and calponin homology (CH) domain containing 3	3	197518144	197598456	q29	0.571429	0.120141	1.44124e-05	0.000363354	0.451287
IQCG	IQ motif containing G	3	197615945	197686886	q29	0.571429	0.113074	6.70391e-06	0.000225938	0.458354
RPL35A	ribosomal protein L35a	3	197677051	197682721	q29	0.571429	0.113074	6.70391e-06	0.000225938	0.458354
LMLN	leishmanolysin-like (metallopeptidase M8 family)	3	197687070	197770591	q29	0.571429	0.113074	6.70391e-06	0.000225938	0.458354
ANKRD18DP	ankyrin repeat domain 18D, pseudogene	3	197784403	197807542	q29	0.571429	0.113074	6.70391e-06	0.000225938	0.458354
FAM157A	family with sequence similarity 157 member A	3	197879236	197907728	q29	0.571429	0.113074	6.70391e-06	0.000225938	0.458354
WHSC1	Wolf-Hirschhorn syndrome candidate 1	4	1873122	1983934	p16.3	0.571429	0.194346	0.00241273	0.0158547	0.377082
INPP4B	inositol polyphosphate-4-phosphatase type II B	4	142949181	143767604	q31.21	0.357143	0.0176678	9.65887e-10	5.05652e-07	0.339475
CCNG1	cyclin G1	5	162864576	162872022	q34	0.357143	0.0212014	7.82345e-09	2.20411e-06	0.335941
NUDCD2	NudC domain containing 2	5	162880585	162887143	q34	0.357143	0.0212014	7.82345e-09	2.20411e-06	0.335941
HMMR	hyaluronan-mediated motility receptor (RHAMM)	5	162887516	162918953	q34	0.357143	0.0212014	7.82345e-09	2.20411e-06	0.335941
MAT2B	methionine adenosyltransferase II, beta	5	162930069	162946359	q34	0.357143	0.0212014	7.82345e-09	2.20411e-06	0.335941
LOC285768		6	961240	1101567		0.357143	0.0176678	9.65887e-10	5.05652e-07	0.339475
FOXQ1	forkhead box Q1	6	1312674	1314993	p25.3	0.357143	0.0176678	9.65887e-10	5.05652e-07	0.339475
FOXF2	forkhead box F2	6	1390068	1395832	p25.3	0.357143	0.0212014	7.82345e-09	2.20411e-06	0.335941
FOXC1	forkhead box C1	6	1610680	1614129	p25.3	0.357143	0.0176678	9.65887e-10	5.05652e-07	0.339475
GMDS	GDP-mannose 4,6-dehydratase	6	1624034	2245868	p25.3	0.357143	0.0212014	7.82345e-09	2.20411e-06	0.335941
LOC100508120		6	2245986	2413825		0.357143	0.0282686	1.96981e-07	1.36887e-05	0.328874
C6orf195		6	2622971	2635298		0.357143	0.0282686	1.96981e-07	1.36887e-05	0.328874
MYLK4	myosin light chain kinase family member 4	6	2663862	2751154	p25.2	0.357143	0.0282686	1.96981e-07	1.36887e-05	0.328874
POR	P450 (cytochrome) oxidoreductase	7	75544419	75616173	q11.23	0.428571	0.113074	0.00236632	0.0155758	0.315497
TMEM120A	transmembrane protein 120A	7	75616154	75623992	q11.23	0.428571	0.113074	0.00236632	0.0155758	0.315497
STYXL1	serine/threonine/tyrosine interacting-like 1	7	75625654	75677321	q11.23	0.428571	0.116608	0.0029945	0.019285	0.311964
MDH2	malate dehydrogenase 2	7	75677392	75695930	q11.23	0.428571	0.116608	0.0029945	0.019285	0.311964
SRRM3	serine/arginine repetitive matrix 3	7	75831215	75916605	q11.23	0.428571	0.113074	0.00236632	0.0155758	0.315497
HSPB1	heat shock protein family B (small) member 1	7	75931874	75933614	q11.23	0.428571	0.113074	0.00236632	0.0155758	0.315497
YWHAG	tyrosine 3-monooxygenase/tryptophan 5-monooxygenase activation protein, gamma	7	75956107	75988342	q11.23	0.428571	0.113074	0.00236632	0.0155758	0.315497
SRCRB4D		7	76018645	76039012		0.428571	0.116608	0.0029945	0.019285	0.311964
ZP3	zona pellucida glycoprotein 3 (sperm receptor)	7	76026840	76071388	q11.23	0.428571	0.120141	0.00374528	0.0230972	0.30843
FDPSL2A		7	76099336	76104317		0.428571	0.123675	0.00463364	0.0274063	0.304897
ORC5	origin recognition complex subunit 5	7	103766787	103848495	q22.2	0.428571	0.127208	0.00567506	0.0322307	0.301363
LHFPL3	lipoma HMGIC fusion partner-like 3	7	103969103	104549003	q22.2	0.428571	0.127208	0.00567506	0.0322307	0.301363
LHFPL3-AS1	LHFPL3 antisense RNA 1	7	104436953	104444539	q22.2	0.428571	0.120141	0.00374528	0.0230972	0.30843
LHFPL3-AS2	LHFPL3 antisense RNA 2	7	104535074	104567092	q22.3	0.428571	0.123675	0.00463364	0.0274063	0.304897
LOC100216546		7	104622193	104631612		0.428571	0.123675	0.00463364	0.0274063	0.304897
LOC100216545		7	104650988	104654588		0.428571	0.123675	0.00463364	0.0274063	0.304897
MLL5		7	104654636	104754532		0.428571	0.123675	0.00463364	0.0274063	0.304897
SRPK2	SRSF protein kinase 2	7	104756822	105029341	q22.3	0.428571	0.123675	0.00463364	0.0274063	0.304897
LOC286186		8	66439242	66474901		0.5	0.14841	0.00199517	0.014235	0.35159
ARMC1	armadillo repeat containing 1	8	66514690	66546452	q13.1	0.5	0.151943	0.00243277	0.0158933	0.348057
MTFR1	mitochondrial fission regulator 1	8	66556887	66622798	q13.1	0.5	0.151943	0.00243277	0.0158933	0.348057
PDE7A	phosphodiesterase 7A	8	66626568	66753969	q13.1	0.5	0.151943	0.00243277	0.0158933	0.348057
DNAJC5B	DnaJ heat shock protein family (Hsp40) member C5 beta	8	66933790	67012755	q13.1	0.5	0.151943	0.00243277	0.0158933	0.348057
TRIM55	tripartite motif containing 55	8	67039277	67087718	q13.1	0.5	0.151943	0.00243277	0.0158933	0.348057
CRH	corticotropin releasing hormone	8	67088611	67090846	q13.1	0.5	0.151943	0.00243277	0.0158933	0.348057
LOC100505659		8	67104348	67109554		0.5	0.151943	0.00243277	0.0158933	0.348057
LOC100505676		8	67331821	67341212		0.5	0.151943	0.00243277	0.0158933	0.348057
RRS1	ribosome biogenesis regulator homolog	8	67341262	67342968	q13.1	0.5	0.151943	0.00243277	0.0158933	0.348057
ADHFE1	alcohol dehydrogenase, iron containing 1	8	67344717	67381044	q13.1	0.5	0.151943	0.00243277	0.0158933	0.348057
C8orf46	chromosome 8 open reading frame 46	8	67405490	67430759	q13.1	0.5	0.151943	0.00243277	0.0158933	0.348057
MYBL1	v-myb avian myeloblastosis viral oncogene homolog-like 1	8	67474409	67525480	q13.1	0.5	0.151943	0.00243277	0.0158933	0.348057
VCPIP1	valosin containing protein (p97)/p47 complex interacting protein 1	8	67542487	67579452	q13.1	0.5	0.155477	0.00294342	0.0190707	0.344523
C8orf44	chromosome 8 open reading frame 44	8	67579786	67593377	q13.1	0.5	0.155477	0.00294342	0.0190707	0.344523
C8orf44-SGK3	C8orf44-SGK3 readthrough	8	67579786	67774257	q13.1	0.571429	0.155477	0.000275479	0.00339066	0.415952
SGK3	serum/glucocorticoid regulated kinase family member 3	8	67624652	67774257	q13.1	0.571429	0.155477	0.000275479	0.00339066	0.415952
PTTG3P	pituitary tumor-transforming 3, pseudogene	8	67679631	67680240	q13.1	0.5	0.155477	0.00294342	0.0190707	0.344523
MCMDC2	minichromosome maintenance domain containing 2	8	67782983	67834283	q13.1	0.571429	0.159011	0.000348197	0.00363762	0.412418
SNHG6	small nucleolar RNA host gene 6	8	67834164	67837777	q13.1	0.571429	0.159011	0.000348197	0.00363762	0.412418
SNORD87	small nucleolar RNA, C/D box 87	8	67834708	67834784	q13.1	0.571429	0.159011	0.000348197	0.00363762	0.412418
TCF24	transcription factor 24	8	67858735	67874825	q13.1	0.571429	0.159011	0.000348197	0.00363762	0.412418
PPP1R42	protein phosphatase 1 regulatory subunit 42	8	67900366	67940786	q13.1	0.571429	0.159011	0.000348197	0.00363762	0.412418
COPS5	COP9 signalosome subunit 5	8	67955314	67974562	q13.1	0.571429	0.159011	0.000348197	0.00363762	0.412418
CSPP1	centrosome and spindle pole associated protein 1	8	67976602	68108849	q13.1	0.571429	0.159011	0.000348197	0.00363762	0.412418
ARFGEF1	ADP ribosylation factor guanine nucleotide exchange factor 1	8	68109883	68255912	q13.2	0.571429	0.162544	0.000436336	0.00445759	0.408884
CPA6	carboxypeptidase A6	8	68334404	68658620	q13.2	0.571429	0.162544	0.000436336	0.00445759	0.408884
PREX2	phosphatidylinositol-3,4,5-trisphosphate-dependent Rac exchange factor 2	8	68864602	69143897	q13.2	0.5	0.180212	0.00929465	0.0465088	0.319788
LOC286189		8	69215702	69243726		0.5	0.176678	0.00802445	0.0404797	0.323322
C8orf34	chromosome 8 open reading frame 34	8	69242956	69731258	q13.2	0.5	0.183746	0.0107122	0.0525088	0.316254
LOC100505718		8	69824037	70016425		0.5	0.183746	0.0107122	0.0525088	0.316254
SULF1	sulfatase 1	8	70378858	70573147	q13.2	0.5	0.183746	0.0107122	0.0525088	0.316254
SLCO5A1	solute carrier organic anion transporter family member 5A1	8	70584567	70747299	q13.3	0.5	0.180212	0.00929465	0.0465088	0.319788
PRDM14	PR domain containing 14	8	70963885	70983562	q13.3	0.5	0.180212	0.00929465	0.0465088	0.319788
NCOA2	nuclear receptor coactivator 2	8	71024266	71316020	q13.3	0.571429	0.187279	0.00172315	0.0129817	0.384149
TRAM1	translocation associated membrane protein 1	8	71485452	71520694	q13.3	0.5	0.187279	0.0122873	0.0582892	0.312721
LOC286190		8	71520811	71575513		0.5	0.187279	0.0122873	0.0582892	0.312721
LACTB2	lactamase beta 2	8	71549500	71581447	q13.3	0.5	0.187279	0.0122873	0.0582892	0.312721
XKR9	X-linked Kx blood group related 9	8	71581599	71648177	q13.3	0.5	0.187279	0.0122873	0.0582892	0.312721
EYA1	EYA transcriptional coactivator and phosphatase 1	8	72109667	72274467	q13.3	0.5	0.183746	0.0107122	0.0525088	0.316254
MSC	musculin	8	72753776	72756731	q13.3	0.5	0.183746	0.0107122	0.0525088	0.316254
LOC100132891		8	72755357	72968547		0.5	0.183746	0.0107122	0.0525088	0.316254
RNU6-83		8	72886127	72886418		0.5	0.183746	0.0107122	0.0525088	0.316254
TRPA1	transient receptor potential cation channel, subfamily A, member 1	8	72933485	72987819	q21.11	0.5	0.183746	0.0107122	0.0525088	0.316254
LOC392232		8	73117533	73163869		0.5	0.183746	0.0107122	0.0525088	0.316254
KCNB2	potassium channel, voltage gated Shab related subfamily B, member 2	8	73449625	73850584	q21.11	0.5	0.187279	0.0122873	0.0582892	0.312721
TERF1	telomeric repeat binding factor (NIMA-interacting) 1	8	73921096	73959987	q21.11	0.5	0.190813	0.0140304	0.0654899	0.309187
SBSPON	somatomedin B and thrombospondin type 1 domain containing	8	73976777	74005507	q21.11	0.5	0.190813	0.0140304	0.0654899	0.309187
LOC100130301		8	74153658	74171737		0.5	0.190813	0.0140304	0.0654899	0.309187
RPL7	ribosomal protein L7	8	74202873	74205869	q21.11	0.5	0.190813	0.0140304	0.0654899	0.309187
RDH10	retinol dehydrogenase 10 (all-trans)	8	74206836	74237520	q21.11	0.5	0.190813	0.0140304	0.0654899	0.309187
STAU2-AS1	STAU2 antisense RNA 1	8	74332308	74353753	q21.11	0.5	0.190813	0.0140304	0.0654899	0.309187
STAU2	staufen double-stranded RNA binding protein 2	8	74332603	74659943	q21.11	0.5	0.190813	0.0140304	0.0654899	0.309187
UBE2W	ubiquitin conjugating enzyme E2W (putative)	8	74692331	74791145	q21.11	0.5	0.190813	0.0140304	0.0654899	0.309187
TCEB1	transcription elongation factor B (SIII), polypeptide 1 (15kDa, elongin C)	8	74857372	74884522	q21.11	0.5	0.194346	0.0159518	0.072608	0.305654
TMEM70	transmembrane protein 70	8	74888376	74895018	q21.11	0.5	0.194346	0.0159518	0.072608	0.305654
LY96	lymphocyte antigen 96	8	74903563	74941307	q21.11	0.5	0.194346	0.0159518	0.072608	0.305654
JPH1	junctophilin 1	8	75146938	75233562	q21.11	0.571429	0.201413	0.0033092	0.0211613	0.370015
GDAP1	ganglioside induced differentiation associated protein 1	8	75262617	75279335	q21.11	0.571429	0.201413	0.0033092	0.0211613	0.370015
MIR5681A	microRNA 5681a	8	75460777	75460852	q21.11	0.571429	0.201413	0.0033092	0.0211613	0.370015
MIR5681B		8	75460784	75460844		0.571429	0.201413	0.0033092	0.0211613	0.370015
FLJ39080		8	75512100	75670587		0.571429	0.201413	0.0033092	0.0211613	0.370015
MIR2052		8	75617927	75617982		0.571429	0.201413	0.0033092	0.0211613	0.370015
PI15	peptidase inhibitor 15	8	75736771	75767264	q21.13	0.571429	0.204947	0.00384784	0.0236661	0.366482
CRISPLD1	cysteine-rich secretory protein LCCL domain containing 1	8	75896707	75946793	q21.13	0.571429	0.204947	0.00384784	0.0236661	0.366482
ZFHX4-AS1	ZFHX4 antisense RNA 1	8	77523113	77595510	q21.13	0.5	0.19788	0.0180619	0.0734257	0.30212
PKIA	protein kinase (cAMP-dependent, catalytic) inhibitor alpha	8	79428335	79517502	q21.13	0.5	0.190813	0.0140304	0.0654899	0.309187
ZC2HC1A	zinc finger, C2HC-type containing 1A	8	79578281	79631997	q21.13	0.5	0.190813	0.0140304	0.0654899	0.309187
IL7	interleukin 7	8	79645006	79717758	q21.13	0.5	0.187279	0.0122873	0.0582892	0.312721
MRPS28	mitochondrial ribosomal protein S28	8	80831094	80942506	q21.13	0.571429	0.190813	0.00204452	0.014235	0.380616
TPD52	tumor protein D52	8	80947104	81083836	q21.13	0.571429	0.190813	0.00204452	0.014235	0.380616
MIR5708	microRNA 5708	8	81153623	81153708	q21.13	0.571429	0.190813	0.00204452	0.014235	0.380616
ZBTB10	zinc finger and BTB domain containing 10	8	81398447	81434610	q21.13	0.571429	0.187279	0.00172315	0.0129817	0.384149
ZNF704	zinc finger protein 704	8	81540685	81787016	q21.13	0.571429	0.187279	0.00172315	0.0129817	0.384149
PAG1	phosphoprotein membrane anchor with glycosphingolipid microdomains 1	8	81880045	82024303	q21.13	0.571429	0.194346	0.00241273	0.0158547	0.377082
FABP5	fatty acid binding protein 5 (psoriasis-associated)	8	82192717	82197012	q21.13	0.571429	0.190813	0.00204452	0.014235	0.380616
PMP2	peripheral myelin protein 2	8	82352563	82359719	q21.13	0.571429	0.190813	0.00204452	0.014235	0.380616
FABP9	fatty acid binding protein 9, testis	8	82370617	82373758	q21.13	0.571429	0.190813	0.00204452	0.014235	0.380616
FABP4	fatty acid binding protein 4, adipocyte	8	82390731	82395473	q21.13	0.571429	0.190813	0.00204452	0.014235	0.380616
FABP12	fatty acid binding protein 12	8	82437280	82443550	q21.13	0.5	0.190813	0.0140304	0.0654899	0.309187
IMPA1	inositol(myo)-1(or 4)-monophosphatase 1	8	82569150	82598589	q21.13	0.5	0.194346	0.0159518	0.072608	0.305654
SLC10A5	solute carrier family 10 member 5	8	82605890	82607207	q21.13	0.5	0.194346	0.0159518	0.072608	0.305654
ZFAND1	zinc finger, AN1-type domain 1	8	82613565	82633539	q21.13	0.5	0.194346	0.0159518	0.072608	0.305654
CHMP4C	charged multivesicular body protein 4C	8	82644687	82671748	q21.13	0.5	0.194346	0.0159518	0.072608	0.305654
SNX16	sorting nexin 16	8	82711817	82754521	q21.13	0.5	0.194346	0.0159518	0.072608	0.305654
MMP16	matrix metallopeptidase 16	8	89049459	89339717	q21.3	0.5	0.19788	0.0180619	0.0734257	0.30212
RIPK2	receptor interacting serine/threonine kinase 2	8	90769974	90803292	q21.3	0.571429	0.201413	0.0033092	0.0211613	0.370015
OSGIN2	oxidative stress induced growth inhibitor family member 2	8	90914095	90940095	q21.3	0.571429	0.19788	0.00283261	0.0184135	0.373549
NBN	nibrin	8	90945563	90996899	q21.3	0.571429	0.19788	0.00283261	0.0184135	0.373549
DECR1	2,4-dienoyl-CoA reductase 1, mitochondrial	8	91013579	91064227	q21.3	0.571429	0.19788	0.00283261	0.0184135	0.373549
CALB1	calbindin 1	8	91070837	91095107	q21.3	0.571429	0.201413	0.0033092	0.0211613	0.370015
LINC00534	long intergenic non-protein coding RNA 534	8	91233715	91400187	q21.3	0.571429	0.204947	0.00384784	0.0236661	0.366482
TMEM64	transmembrane protein 64	8	91634222	91658133	q21.3	0.571429	0.201413	0.0033092	0.0211613	0.370015
NECAB1	N-terminal EF-hand calcium binding protein 1	8	91803920	91971630	q21.3	0.571429	0.201413	0.0033092	0.0211613	0.370015
LOC100127983		8	91970705	91997485		0.571429	0.201413	0.0033092	0.0211613	0.370015
TMEM55A	transmembrane protein 55A	8	92006501	92053203	q21.3	0.571429	0.201413	0.0033092	0.0211613	0.370015
OTUD6B	OTU domain containing 6B	8	92082423	92099323	q21.3	0.571429	0.19788	0.00283261	0.0184135	0.373549
LRRC69	leucine rich repeat containing 69	8	92114846	92231464	q21.3	0.571429	0.19788	0.00283261	0.0184135	0.373549
MIR4661	microRNA 4661	8	92217712	92217786	q21.3	0.571429	0.19788	0.00283261	0.0184135	0.373549
SLC26A7	solute carrier family 26 (anion exchanger), member 7	8	92261515	92410378	q21.3	0.571429	0.201413	0.0033092	0.0211613	0.370015
RUNX1T1	runt-related transcription factor 1; translocated to, 1 (cyclin D-related)	8	92967194	93115454	q21.3	0.571429	0.222615	0.00767364	0.0387764	0.348814
FLJ46284		8	93725189	93798288		0.571429	0.201413	0.0033092	0.0211613	0.370015
TRIQK	triple QxxK/R motif containing	8	93895757	93978372	q22.1	0.571429	0.204947	0.00384784	0.0236661	0.366482
C8orf87	chromosome 8 open reading frame 87	8	94146323	94179079	q22.1	0.571429	0.204947	0.00384784	0.0236661	0.366482
LINC00535	long intergenic non-protein coding RNA 535	8	94358694	94712661	q22.1	0.571429	0.215548	0.00589262	0.0333858	0.355881
FAM92A1	family with sequence similarity 92 member A1	8	94712772	94740671	q22.1	0.571429	0.208481	0.00445406	0.0264171	0.362948
RBM12B	RNA binding motif protein 12B	8	94743730	94753224	q22.1	0.571429	0.208481	0.00445406	0.0264171	0.362948
RBM12B-AS1	RBM12B antisense RNA 1	8	94752338	94753047	q22.1	0.571429	0.208481	0.00445406	0.0264171	0.362948
TMEM67	transmembrane protein 67	8	94767071	94831460	q22.1	0.571429	0.208481	0.00445406	0.0264171	0.362948
MIR378D2	microRNA 378d-2	8	94928249	94928347	q22.1	0.571429	0.208481	0.00445406	0.0264171	0.362948
PDP1	pyruvate dehyrogenase phosphatase catalytic subunit 1	8	94929082	94938296	q22.1	0.571429	0.208481	0.00445406	0.0264171	0.362948
CDH17	cadherin 17, LI cadherin (liver-intestine)	8	95139393	95229531	q22.1	0.571429	0.208481	0.00445406	0.0264171	0.362948
GEM	GTP binding protein overexpressed in skeletal muscle	8	95261484	95274547	q22.1	0.571429	0.208481	0.00445406	0.0264171	0.362948
RAD54B	RAD54 homolog B (S. cerevisiae)	8	95384187	95487343	q22.1	0.571429	0.212014	0.00513365	0.0297945	0.359414
FSBP	fibrinogen silencer binding protein	8	95439939	95449180	q22.1	0.571429	0.212014	0.00513365	0.0297945	0.359414
KIAA1429	KIAA1429	8	95500004	95565746	q22.1	0.571429	0.208481	0.00445406	0.0264171	0.362948
LOC100288748		8	95649512	95651695		0.571429	0.212014	0.00513365	0.0297945	0.359414
ESRP1	epithelial splicing regulatory protein 1	8	95653363	95719694	q22.1	0.571429	0.212014	0.00513365	0.0297945	0.359414
DPY19L4	dpy-19-like 4 (C. elegans)	8	95732102	95806076	q22.1	0.571429	0.212014	0.00513365	0.0297945	0.359414
INTS8	integrator complex subunit 8	8	95835517	95892721	q22.1	0.571429	0.212014	0.00513365	0.0297945	0.359414
CCNE2	cyclin E2	8	95892452	95907482	q22.1	0.571429	0.212014	0.00513365	0.0297945	0.359414
TP53INP1	tumor protein p53 inducible nuclear protein 1	8	95938199	95961615	q22.1	0.571429	0.212014	0.00513365	0.0297945	0.359414
NDUFAF6	NADH:ubiquinone oxidoreductase complex assembly factor 6	8	96037213	96070944	q22.1	0.571429	0.208481	0.00445406	0.0264171	0.362948
MIR3150B	microRNA 3150a	8	96085138	96085224	q22.1	0.571429	0.208481	0.00445406	0.0264171	0.362948
MIR3150A	microRNA 3150a	8	96085141	96085221	q22.1	0.571429	0.208481	0.00445406	0.0264171	0.362948
PLEKHF2	pleckstrin homology and FYVE domain containing 2	8	96145948	96168913	q22.1	0.571429	0.208481	0.00445406	0.0264171	0.362948
C8orf69		8	96219234	96228602		0.571429	0.208481	0.00445406	0.0264171	0.362948
C8orf37	chromosome 8 open reading frame 37	8	96257140	96281462	q22.1	0.571429	0.208481	0.00445406	0.0264171	0.362948
LOC100616530		8	96281063	96822371		0.571429	0.208481	0.00445406	0.0264171	0.362948
LOC100500773		8	96959212	96960576		0.571429	0.19788	0.00283261	0.0184135	0.373549
GDF6	growth differentiation factor 6	8	97154557	97173020	q22.1	0.571429	0.19788	0.00283261	0.0184135	0.373549
UQCRB	ubiquinol-cytochrome c reductase binding protein	8	97238903	97247862	q22.1	0.571429	0.201413	0.0033092	0.0211613	0.370015
MTERFD1		8	97251644	97273796		0.571429	0.201413	0.0033092	0.0211613	0.370015
PTDSS1	phosphatidylserine synthase 1	8	97274166	97346774	q22.1	0.571429	0.201413	0.0033092	0.0211613	0.370015
SDC2	syndecan 2	8	97505881	97624037	q22.1	0.571429	0.212014	0.00513365	0.0297945	0.359414
CPQ	carboxypeptidase Q	8	97657498	98155722	q22.1	0.571429	0.212014	0.00513365	0.0297945	0.359414
TSPYL5	TSPY-like 5	8	98285713	98290176	q22.1	0.571429	0.212014	0.00513365	0.0297945	0.359414
MTDH	metadherin	8	98656406	98742488	q22.1	0.571429	0.208481	0.00445406	0.0264171	0.362948
LAPTM4B	lysosomal protein transmembrane 4 beta	8	98787808	98864830	q22.1	0.571429	0.208481	0.00445406	0.0264171	0.362948
MATN2	matrilin 2	8	98881310	99048946	q22.1	0.571429	0.204947	0.00384784	0.0236661	0.366482
RPL30	ribosomal protein L30	8	99053937	99057818	q22.2	0.571429	0.204947	0.00384784	0.0236661	0.366482
SNORA72	small nucleolar RNA, H/ACA box 72	8	99054313	99054445	q22.2	0.571429	0.204947	0.00384784	0.0236661	0.366482
C8orf47		8	99076749	99105838		0.571429	0.204947	0.00384784	0.0236661	0.366482
HRSP12	heat-responsive protein 12	8	99114566	99129418	q22.2	0.571429	0.204947	0.00384784	0.0236661	0.366482
POP1	POP1 homolog, ribonuclease P/MRP subunit	8	99129520	99172069	q22.2	0.642857	0.204947	0.000466784	0.00464878	0.43791
NIPAL2	NIPA-like domain containing 2	8	99204386	99306621	q22.2	0.642857	0.204947	0.000466784	0.00464878	0.43791
KCNS2	potassium voltage-gated channel, modifier subfamily S, member 2	8	99439249	99443023	q22.2	0.642857	0.201413	0.000386785	0.00397551	0.441444
STK3	serine/threonine kinase 3	8	99466858	99954799	q22.2	0.642857	0.201413	0.000386785	0.00397551	0.441444
OSR2	odd-skipped related transciption factor 2	8	99956630	99964326	q22.2	0.642857	0.19788	0.000318665	0.00351818	0.444977
VPS13B	vacuolar protein sorting 13 homolog B (yeast)	8	100025493	100889814	q22.2	0.642857	0.201413	0.000386785	0.00397551	0.441444
MIR599	microRNA 599	8	100548863	100548958	q22.2	0.642857	0.194346	0.000260974	0.00322054	0.448511
MIR875	microRNA 875	8	100549013	100549089	q22.2	0.642857	0.194346	0.000260974	0.00322054	0.448511
COX6C	cytochrome c oxidase subunit VIc	8	100890222	100906242	q22.2	0.642857	0.19788	0.000318665	0.00351818	0.444977
RGS22	regulator of G-protein signaling 22	8	100973275	101118344	q22.2	0.642857	0.201413	0.000386785	0.00397551	0.441444
FBXO43	F-box protein 43	8	101145587	101158099	q22.2	0.642857	0.201413	0.000386785	0.00397551	0.441444
POLR2K	polymerase (RNA) II (DNA directed) polypeptide K, 7.0kDa	8	101162838	101166230	q22.2	0.642857	0.201413	0.000386785	0.00397551	0.441444
SPAG1	sperm associated antigen 1	8	101170262	101254132	q22.2	0.642857	0.201413	0.000386785	0.00397551	0.441444
RNF19A	ring finger protein 19A, RBR E3 ubiquitin protein ligase	8	101269287	101322379	q22.2	0.642857	0.201413	0.000386785	0.00397551	0.441444
MIR4471	microRNA 4471	8	101394990	101395073	q22.2	0.642857	0.201413	0.000386785	0.00397551	0.441444
ANKRD46	ankyrin repeat domain 46	8	101521979	101572014	q22.3	0.642857	0.201413	0.000386785	0.00397551	0.441444
SNX31	sorting nexin 31	8	101585111	101661893	q22.3	0.642857	0.19788	0.000318665	0.00351818	0.444977
PABPC1	poly(A) binding protein, cytoplasmic 1	8	101715143	101734315	q22.3	0.642857	0.19788	0.000318665	0.00351818	0.444977
YWHAZ	tyrosine 3-monooxygenase/tryptophan 5-monooxygenase activation protein, zeta	8	101930803	101965623	q22.3	0.642857	0.19788	0.000318665	0.00351818	0.444977
FLJ42969		8	102064281	102088479		0.642857	0.19788	0.000318665	0.00351818	0.444977
ZNF706	zinc finger protein 706	8	102209265	102218292	q22.3	0.642857	0.201413	0.000386785	0.00397551	0.441444
NACAP1	nascent polypeptide associated complex alpha subunit pseudogene 1	8	102381120	102381823	q22.3	0.642857	0.201413	0.000386785	0.00397551	0.441444
GRHL2	grainyhead-like transcription factor 2	8	102504667	102681952	q22.3	0.642857	0.201413	0.000386785	0.00397551	0.441444
NCALD	neurocalcin delta	8	102698769	103137135	q22.3	0.642857	0.201413	0.000386785	0.00397551	0.441444
MIR5680	microRNA 5680	8	103137659	103137743	q22.3	0.642857	0.201413	0.000386785	0.00397551	0.441444
RRM2B	ribonucleotide reductase M2 B (TP53 inducible)	8	103216728	103251346	q22.3	0.714286	0.19788	2.58204e-05	0.000562178	0.516406
UBR5	ubiquitin protein ligase E3 component n-recognin 5	8	103264501	103424917	q22.3	0.714286	0.19788	2.58204e-05	0.000562178	0.516406
ODF1	outer dense fiber of sperm tails 1	8	103563847	103573245	q22.3	0.714286	0.194346	2.02773e-05	0.000454945	0.519939
KLF10	Kruppel-like factor 10	8	103661004	103667983	q22.3	0.714286	0.194346	2.02773e-05	0.000454945	0.519939
AZIN1	antizyme inhibitor 1	8	103838535	103876397	q22.3	0.714286	0.194346	2.02773e-05	0.000454945	0.519939
ATP6V1C1	ATPase, H+ transporting, lysosomal 42kDa, V1 subunit C1	8	104033247	104085285	q22.3	0.714286	0.194346	2.02773e-05	0.000454945	0.519939
C8orf56		8	104145190	104153570		0.642857	0.194346	0.000260974	0.00322054	0.448511
BAALC	brain and acute leukemia, cytoplasmic	8	104152920	104242533	q22.3	0.642857	0.194346	0.000260974	0.00322054	0.448511
MIR3151	microRNA 3151	8	104166841	104166917	q22.3	0.642857	0.194346	0.000260974	0.00322054	0.448511
LOC100499183		8	104177736	104184368		0.642857	0.194346	0.000260974	0.00322054	0.448511
FZD6	frizzled class receptor 6	8	104310660	104345094	q22.3	0.642857	0.194346	0.000260974	0.00322054	0.448511
CTHRC1	collagen triple helix repeat containing 1	8	104383742	104395232	q22.3	0.642857	0.19788	0.000318665	0.00351818	0.444977
SLC25A32	solute carrier family 25 (mitochondrial folate carrier), member 32	8	104410865	104427468	q22.3	0.642857	0.19788	0.000318665	0.00351818	0.444977
DCAF13	DDB1 and CUL4 associated factor 13	8	104426941	104455680	q22.3	0.642857	0.19788	0.000318665	0.00351818	0.444977
RIMS2	regulating synaptic membrane exocytosis 2	8	104512975	105266656	q22.3	0.642857	0.208481	0.000560251	0.00537832	0.434377
DCSTAMP	dendrocyte expressed seven transmembrane protein	8	105352023	105368917	q22.3	0.642857	0.204947	0.000466784	0.00464878	0.43791
DPYS	dihydropyrimidinase	8	105391651	105479277	q22.3	0.642857	0.204947	0.000466784	0.00464878	0.43791
LRP12	LDL receptor related protein 12	8	105501458	105601252	q22.3	0.642857	0.204947	0.000466784	0.00464878	0.43791
ZFPM2	zinc finger protein, FOG family member 2	8	106331146	106816767	q22.3	0.642857	0.208481	0.000560251	0.00537832	0.434377
OXR1	oxidation resistance 1	8	107282405	107764921	q23.1	0.714286	0.215548	7.81575e-05	0.00136691	0.498738
ABRA	actin binding Rho activating protein	8	107771710	107782472	q23.1	0.714286	0.215548	7.81575e-05	0.00136691	0.498738
ANGPT1	angiopoietin 1	8	108261709	108510254	q23.1	0.714286	0.215548	7.81575e-05	0.00136691	0.498738
RSPO2	R-spondin 2	8	108911543	109095913	q23.1	0.714286	0.219081	9.57781e-05	0.00145664	0.495204
EIF3E	eukaryotic translation initiation factor 3 subunit E	8	109213971	109260959	q23.1	0.642857	0.219081	0.000939509	0.00764788	0.423776
EMC2	ER membrane protein complex subunit 2	8	109455852	109499136	q23.1	0.714286	0.222615	0.000116728	0.0016214	0.491671
TMEM74	transmembrane protein 74	8	109795345	109799770	q23.1	0.714286	0.219081	9.57781e-05	0.00145664	0.495204
TRHR	thyrotropin-releasing hormone receptor	8	110099652	110131812	q23.1	0.714286	0.219081	9.57781e-05	0.00145664	0.495204
NUDCD1	NudC domain containing 1	8	110253147	110346350	q23.1	0.714286	0.219081	9.57781e-05	0.00145664	0.495204
ENY2	enhancer of yellow 2 homolog (Drosophila)	8	110346551	110358189	q23.1	0.714286	0.219081	9.57781e-05	0.00145664	0.495204
PKHD1L1	polycystic kidney and hepatic disease 1 (autosomal recessive)-like 1	8	110374705	110543500	q23.1	0.714286	0.219081	9.57781e-05	0.00145664	0.495204
EBAG9	estrogen receptor binding site associated, antigen, 9	8	110551928	110577391	q23.2	0.714286	0.219081	9.57781e-05	0.00145664	0.495204
SYBU	syntabulin	8	110586404	110704020	q23.2	0.714286	0.219081	9.57781e-05	0.00145664	0.495204
KCNV1	potassium channel, voltage gated modifier subfamily V, member 1	8	110979232	110986959	q23.2	0.714286	0.215548	7.81575e-05	0.00136691	0.498738
CSMD3	CUB and Sushi multiple domains 3	8	113235158	114449242	q23.3	0.714286	0.250883	0.000477673	0.00464878	0.463402
MIR2053	microRNA 2053	8	113655721	113655812	q23.3	0.714286	0.222615	0.000116728	0.0016214	0.491671
TRPS1	trichorhinophalangeal syndrome I	8	116420723	116681228	q23.3	0.714286	0.226148	0.000141514	0.00192927	0.488137
LINC00536	long intergenic non-protein coding RNA 536	8	116962735	117337297	q23.3	0.714286	0.226148	0.000141514	0.00192927	0.488137
EIF3H	eukaryotic translation initiation factor 3 subunit H	8	117657054	117768062	q24.11	0.714286	0.222615	0.000116728	0.0016214	0.491671
UTP23	UTP23, small subunit processome component	8	117778741	117786921	q24.11	0.714286	0.215548	7.81575e-05	0.00136691	0.498738
RAD21	RAD21 cohesin complex component	8	117858172	117887105	q24.11	0.714286	0.215548	7.81575e-05	0.00136691	0.498738
RAD21-AS1	RAD21 antisense RNA 1	8	117886662	117889107	q24.11	0.714286	0.215548	7.81575e-05	0.00136691	0.498738
MIR3610	microRNA 3610	8	117886966	117887039	q24.11	0.714286	0.215548	7.81575e-05	0.00136691	0.498738
AARD	alanine and arginine rich domain containing protein	8	117950463	117956239	q24.11	0.714286	0.215548	7.81575e-05	0.00136691	0.498738
SLC30A8	solute carrier family 30 (zinc transporter), member 8	8	117962511	118188953	q24.11	0.714286	0.215548	7.81575e-05	0.00136691	0.498738
MED30	mediator complex subunit 30	8	118532964	118552501	q24.11	0.714286	0.215548	7.81575e-05	0.00136691	0.498738
EXT1	exostosin glycosyltransferase 1	8	118811601	119124058	q24.11	0.714286	0.215548	7.81575e-05	0.00136691	0.498738
SAMD12	sterile alpha motif domain containing 12	8	119201694	119634184	q24.12	0.714286	0.212014	6.34146e-05	0.00115272	0.502272
SAMD12-AS1	SAMD12 antisense RNA 1	8	119633239	119738306	q24.12	0.714286	0.208481	5.11463e-05	0.000970915	0.505805
TNFRSF11B	tumor necrosis factor receptor superfamily member 11b	8	119935795	119964383	q24.12	0.714286	0.204947	4.09952e-05	0.00081706	0.509339
COLEC10	collectin subfamily member 10	8	120079423	120119202	q24.12	0.714286	0.204947	4.09952e-05	0.00081706	0.509339
MAL2	mal, T-cell differentiation protein 2 (gene/pseudogene)	8	120220609	120257914	q24.12	0.714286	0.204947	4.09952e-05	0.00081706	0.509339
NOV	nephroblastoma overexpressed	8	120428551	120436678	q24.12	0.714286	0.204947	4.09952e-05	0.00081706	0.509339
ENPP2	ectonucleotide pyrophosphatase/phosphodiesterase 2	8	120569316	120651106	q24.12	0.714286	0.204947	4.09952e-05	0.00081706	0.509339
TAF2	TATA-box binding protein associated factor 2	8	120743013	120845074	q24.12	0.714286	0.204947	4.09952e-05	0.00081706	0.509339
DSCC1	DNA replication and sister chromatid cohesion 1	8	120846180	120868170	q24.12	0.714286	0.204947	4.09952e-05	0.00081706	0.509339
DEPTOR	DEP domain containing MTOR-interacting protein	8	120885899	121063157	q24.12	0.714286	0.212014	6.34146e-05	0.00115272	0.502272
COL14A1	collagen, type XIV, alpha 1	8	121137351	121384273	q24.12	0.714286	0.208481	5.11463e-05	0.000970915	0.505805
MRPL13	mitochondrial ribosomal protein L13	8	121408082	121457647	q24.12	0.714286	0.208481	5.11463e-05	0.000970915	0.505805
MTBP	MDM2 binding protein	8	121457637	121535875	q24.12	0.714286	0.208481	5.11463e-05	0.000970915	0.505805
SNTB1	syntrophin, beta 1 (dystrophin-associated protein A1, 59kDa, basic component 1)	8	121547984	121824309	q24.12	0.714286	0.208481	5.11463e-05	0.000970915	0.505805
HAS2	hyaluronan synthase 2	8	122625270	122653630	q24.13	0.714286	0.212014	6.34146e-05	0.00115272	0.502272
HAS2-AS1	HAS2 antisense RNA 1	8	122651585	122657564	q24.13	0.714286	0.212014	6.34146e-05	0.00115272	0.502272
ZHX2	zinc fingers and homeoboxes 2	8	123793900	123986755	q24.13	0.714286	0.204947	4.09952e-05	0.00081706	0.509339
DERL1	derlin 1	8	124025403	124054663	q24.13	0.714286	0.204947	4.09952e-05	0.00081706	0.509339
WDR67		8	124084919	124164392		0.714286	0.204947	4.09952e-05	0.00081706	0.509339
FAM83A	family with sequence similarity 83 member A	8	124194751	124222318	q24.13	0.714286	0.204947	4.09952e-05	0.00081706	0.509339
LOC100131726		8	124213411	124214983		0.714286	0.204947	4.09952e-05	0.00081706	0.509339
MIR4663	microRNA 4663	8	124228027	124228103	q24.13	0.714286	0.204947	4.09952e-05	0.00081706	0.509339
C8orf76	chromosome 8 open reading frame 76	8	124232195	124253638	q24.13	0.714286	0.204947	4.09952e-05	0.00081706	0.509339
ZHX1-C8ORF76		8	124238428	124286727		0.714286	0.204947	4.09952e-05	0.00081706	0.509339
ZHX1	zinc fingers and homeoboxes 1	8	124260689	124287781	q24.13	0.714286	0.204947	4.09952e-05	0.00081706	0.509339
ATAD2	ATPase family, AAA domain containing 2	8	124332090	124408705	q24.13	0.714286	0.204947	4.09952e-05	0.00081706	0.509339
WDYHV1	WDYHV motif containing 1	8	124428964	124454260	q24.13	0.714286	0.204947	4.09952e-05	0.00081706	0.509339
FBXO32	F-box protein 32	8	124510126	124553493	q24.13	0.714286	0.204947	4.09952e-05	0.00081706	0.509339
KLHL38	kelch like family member 38	8	124657914	124665190	q24.13	0.714286	0.204947	4.09952e-05	0.00081706	0.509339
ANXA13	annexin A13	8	124693033	124749647	q24.13	0.714286	0.204947	4.09952e-05	0.00081706	0.509339
FAM91A1	family with sequence similarity 91 member A1	8	124780881	124827690	q24.13	0.714286	0.204947	4.09952e-05	0.00081706	0.509339
FER1L6	fer-1-like family member 6	8	124864226	125132302	q24.13	0.714286	0.208481	5.11463e-05	0.000970915	0.505805
FER1L6-AS1	FER1L6 antisense RNA 1	8	124996377	125053023	q24.13	0.714286	0.208481	5.11463e-05	0.000970915	0.505805
TMEM65	transmembrane protein 65	8	125323158	125384940	q24.13	0.714286	0.208481	5.11463e-05	0.000970915	0.505805
TRMT12	tRNA methyltransferase 12 homolog (S. cerevisiae)	8	125463047	125465266	q24.13	0.714286	0.208481	5.11463e-05	0.000970915	0.505805
RNF139	ring finger protein 139	8	125487007	125500859	q24.13	0.714286	0.208481	5.11463e-05	0.000970915	0.505805
TATDN1	TatD DNase domain containing 1	8	125500734	125551329	q24.13	0.714286	0.208481	5.11463e-05	0.000970915	0.505805
NDUFB9	NADH:ubiquinone oxidoreductase subunit B9	8	125551342	125562227	q24.13	0.714286	0.208481	5.11463e-05	0.000970915	0.505805
MTSS1	metastasis suppressor 1	8	125563027	125740730	q24.13	0.714286	0.208481	5.11463e-05	0.000970915	0.505805
LOC157381		8	125954249	125963337		0.714286	0.208481	5.11463e-05	0.000970915	0.505805
ZNF572	zinc finger protein 572	8	125985538	125991630	q24.13	0.714286	0.208481	5.11463e-05	0.000970915	0.505805
SQLE	squalene epoxidase	8	126010719	126034525	q24.13	0.714286	0.208481	5.11463e-05	0.000970915	0.505805
KIAA0196	KIAA0196	8	126036502	126104061	q24.13	0.714286	0.208481	5.11463e-05	0.000970915	0.505805
NSMCE2	NSE2/MMS21 homolog, SMC5-SMC6 complex SUMO ligase	8	126104082	126379367	q24.13	0.714286	0.208481	5.11463e-05	0.000970915	0.505805
TRIB1	tribbles pseudokinase 1	8	126442562	126450644	q24.13	0.714286	0.208481	5.11463e-05	0.000970915	0.505805
LOC100130231		8	126934766	126963441		0.714286	0.201413	3.26456e-05	0.000683614	0.512872
FAM84B	family with sequence similarity 84 member B	8	127564682	127570711	q24.21	0.714286	0.201413	3.26456e-05	0.000683614	0.512872
PCAT1	prostate cancer associated transcript 1 (non-protein coding)	8	128025398	128033259	q24.21	0.714286	0.201413	3.26456e-05	0.000683614	0.512872
POU5F1B	POU class 5 homeobox 1B	8	128427856	128429441	q24.21	0.714286	0.201413	3.26456e-05	0.000683614	0.512872
LOC727677		8	128455594	128494384		0.714286	0.201413	3.26456e-05	0.000683614	0.512872
MYC	v-myc avian myelocytomatosis viral oncogene homolog	8	128748314	128753680	q24.21	0.714286	0.201413	3.26456e-05	0.000683614	0.512872
MIR1204	microRNA 1204	8	128808207	128808274	q24.21	0.714286	0.215548	7.81575e-05	0.00136691	0.498738
PVT1	Pvt1 oncogene (non-protein coding)	8	128902873	129113499	q24.21	0.714286	0.215548	7.81575e-05	0.00136691	0.498738
MIR1205	microRNA 1205	8	128972878	128972941	q24.21	0.714286	0.215548	7.81575e-05	0.00136691	0.498738
MIR1206		8	129021143	129021202		0.714286	0.215548	7.81575e-05	0.00136691	0.498738
MIR1207	microRNA 1207	8	129061397	129061484	q24.21	0.714286	0.215548	7.81575e-05	0.00136691	0.498738
MIR1208	microRNA 1208	8	129162361	129162434	q24.21	0.714286	0.215548	7.81575e-05	0.00136691	0.498738
LOC728724		8	130228712	130253486		0.714286	0.212014	6.34146e-05	0.00115272	0.502272
GSDMC	gasdermin C	8	130760441	130799134	q24.21	0.714286	0.208481	5.11463e-05	0.000970915	0.505805
FAM49B	family with sequence similarity 49 member B	8	130851838	131028897	q24.21	0.714286	0.208481	5.11463e-05	0.000970915	0.505805
MIR5194	microRNA 5194	8	131020579	131020699	q24.21	0.714286	0.208481	5.11463e-05	0.000970915	0.505805
ASAP1	ArfGAP with SH3 domain, ankyrin repeat and PH domain 1	8	131064350	131455906	q24.22	0.714286	0.208481	5.11463e-05	0.000970915	0.505805
LOC100507117		8	131094983	131097014		0.714286	0.208481	5.11463e-05	0.000970915	0.505805
ASAP1-IT1		8	131307600	131308779		0.714286	0.208481	5.11463e-05	0.000970915	0.505805
ADCY8	adenylate cyclase 8 (brain)	8	131792546	132052835	q24.22	0.714286	0.219081	9.57781e-05	0.00145664	0.495204
EFR3A	EFR3 homolog A	8	132916355	133025886	q24.22	0.785714	0.219081	7.16249e-06	0.000237654	0.566633
OC90	otoconin 90	8	133036466	133071627	q24.22	0.785714	0.219081	7.16249e-06	0.000237654	0.566633
HHLA1	HERV-H LTR-associating 1	8	133073732	133117512	q24.22	0.785714	0.219081	7.16249e-06	0.000237654	0.566633
KCNQ3	potassium channel, voltage gated KQT-like subfamily Q, member 3	8	133133104	133493004	q24.22	0.785714	0.219081	7.16249e-06	0.000237654	0.566633
HPYR1	Helicobacter pylori responsive 1 (non-protein coding)	8	133572744	133573726	q24.22	0.785714	0.215548	5.62738e-06	0.000207464	0.570167
LRRC6	leucine rich repeat containing 6	8	133584446	133687813	q24.22	0.785714	0.215548	5.62738e-06	0.000207464	0.570167
TMEM71	transmembrane protein 71	8	133722191	133772914	q24.22	0.785714	0.215548	5.62738e-06	0.000207464	0.570167
PHF20L1	PHD finger protein 20-like 1	8	133787603	133861052	q24.22	0.785714	0.215548	5.62738e-06	0.000207464	0.570167
TG	thyroglobulin	8	133879204	134147143	q24.22	0.785714	0.219081	7.16249e-06	0.000237654	0.566633
SLA	Src-like-adaptor	8	134048972	134115310	q24.22	0.785714	0.212014	4.39186e-06	0.000168463	0.5737
WISP1	WNT1 inducible signaling pathway protein 1	8	134203281	134243932	q24.22	0.785714	0.215548	5.62738e-06	0.000207464	0.570167
NDRG1	N-myc downstream regulated 1	8	134249413	134309547	q24.22	0.785714	0.215548	5.62738e-06	0.000207464	0.570167
ST3GAL1	ST3 beta-galactoside alpha-2,3-sialyltransferase 1	8	134467090	134584183	q24.22	0.785714	0.212014	4.39186e-06	0.000168463	0.5737
ZFAT	zinc finger and AT-hook domain containing	8	135490030	135725292	q24.22	0.714286	0.212014	6.34146e-05	0.00115272	0.502272
ZFAT-AS1	ZFAT antisense RNA 1	8	135610313	135612932	q24.22	0.642857	0.208481	0.000560251	0.00537832	0.434377
MIR30B	microRNA 30b	8	135812762	135812850	q24.22	0.642857	0.212014	0.000668917	0.00629338	0.430843
MIR30D	microRNA 30d	8	135817118	135817188	q24.22	0.642857	0.212014	0.000668917	0.00629338	0.430843
LOC286094		8	136246373	136311962		0.571429	0.212014	0.00513365	0.0297945	0.359414
KHDRBS3	KH domain containing, RNA binding, signal transduction associated 3	8	136469715	136659848	q24.23	0.571429	0.212014	0.00513365	0.0297945	0.359414
FAM135B	family with sequence similarity 135 member B	8	139142265	139509065	q24.23	0.571429	0.212014	0.00513365	0.0297945	0.359414
COL22A1	collagen, type XXII, alpha 1	8	139600477	139926236	q24.3	0.642857	0.208481	0.000560251	0.00537832	0.434377
KCNK9	potassium channel, two pore domain subfamily K, member 9	8	140624803	140715299	q24.3	0.714286	0.215548	7.81575e-05	0.00136691	0.498738
TRAPPC9	trafficking protein particle complex 9	8	140742585	141468678	q24.3	0.714286	0.222615	0.000116728	0.0016214	0.491671
CHRAC1	chromatin accessibility complex 1	8	141521396	141527252	q24.3	0.714286	0.204947	4.09952e-05	0.00081706	0.509339
EIF2C2		8	141541263	141645646		0.714286	0.204947	4.09952e-05	0.00081706	0.509339
PTK2	protein tyrosine kinase 2	8	141668480	142011412	q24.3	0.714286	0.222615	0.000116728	0.0016214	0.491671
DENND3	DENN/MADD domain containing 3	8	142138719	142205900	q24.3	0.714286	0.208481	5.11463e-05	0.000970915	0.505805
SLC45A4	solute carrier family 45 member 4	8	142220869	142238673	q24.3	0.714286	0.208481	5.11463e-05	0.000970915	0.505805
LOC731779		8	142350647	142354720		0.714286	0.229682	0.000170696	0.00229262	0.484604
GPR20	G protein-coupled receptor 20	8	142366586	142377365	q24.3	0.714286	0.243816	0.000344822	0.00362002	0.470469
PTP4A3	protein tyrosine phosphatase type IVA, member 3	8	142432006	142441620	q24.3	0.714286	0.243816	0.000344822	0.00362002	0.470469
FLJ43860		8	142443928	142517330		0.714286	0.24735	0.000406663	0.00416891	0.466936
MIR4472-1	microRNA 4472-1	8	143257699	143257779	q24.3	0.714286	0.286219	0.00197112	0.0142179	0.428067
LINC00051	long intergenic non-protein coding RNA 51	8	143279716	143290364	q24.3	0.785714	0.286219	0.000262867	0.00324221	0.499495
TSNARE1	t-SNARE domain containing 1	8	143293440	143484543	q24.3	0.785714	0.289753	0.000305289	0.00351818	0.495962
BAI1		8	143545376	143626368		0.785714	0.29682	0.000407988	0.00418068	0.488894
ARC	activity-regulated cytoskeleton-associated protein	8	143692404	143695833	q24.3	0.785714	0.257951	7.00674e-05	0.00127267	0.527764
JRK	Jrk helix-turn-helix protein	8	143738873	143751401	q24.3	0.785714	0.254417	5.8361e-05	0.00107412	0.531297
PSCA	prostate stem cell antigen	8	143751725	143764145	q24.3	0.785714	0.254417	5.8361e-05	0.00107412	0.531297
LY6K	lymphocyte antigen 6 complex, locus K	8	143781528	143785584	q24.3	0.785714	0.240283	2.68449e-05	0.000580727	0.545432
LOC100288181		8	143783669	143808391		0.785714	0.240283	2.68449e-05	0.000580727	0.545432
THEM6	thioesterase superfamily member 6	8	143808620	143818350	q24.3	0.785714	0.240283	2.68449e-05	0.000580727	0.545432
SLURP1	secreted LY6/PLAUR domain containing 1	8	143822361	143823829	q24.3	0.785714	0.240283	2.68449e-05	0.000580727	0.545432
LYPD2	LY6/PLAUR domain containing 2	8	143831627	143833952	q24.3	0.785714	0.240283	2.68449e-05	0.000580727	0.545432
LYNX1	Ly6/neurotoxin 1	8	143845755	143859640	q24.3	0.785714	0.240283	2.68449e-05	0.000580727	0.545432
LY6D	lymphocyte antigen 6 complex, locus D	8	143866297	143868008	q24.3	0.785714	0.240283	2.68449e-05	0.000580727	0.545432
GML	glycosylphosphatidylinositol anchored molecule like	8	143916216	143928262	q24.3	0.785714	0.226148	1.13853e-05	0.000357132	0.559566
CYP11B1	cytochrome P450 family 11 subfamily B member 1	8	143953772	143961236	q24.3	0.785714	0.226148	1.13853e-05	0.000357132	0.559566
CYP11B2	cytochrome P450 family 11 subfamily B member 2	8	143991974	143999259	q24.3	0.785714	0.222615	9.05816e-06	0.000298869	0.563099
LOC100133669		8	144063447	144099807		0.785714	0.222615	9.05816e-06	0.000298869	0.563099
LY6E	lymphocyte antigen 6 complex, locus E	8	144099901	144103827	q24.3	0.785714	0.222615	9.05816e-06	0.000298869	0.563099
C8orf31	chromosome 8 open reading frame 31	8	144120678	144135720	q24.3	0.785714	0.222615	9.05816e-06	0.000298869	0.563099
LY6H	lymphocyte antigen 6 complex, locus H	8	144239330	144242053	q24.3	0.785714	0.229682	1.4226e-05	0.000363354	0.556032
GPIHBP1	glycosylphosphatidylinositol anchored high density lipoprotein binding protein 1	8	144295067	144299044	q24.3	0.785714	0.233216	1.76747e-05	0.000399546	0.552499
ZFP41	ZFP41 zinc finger protein	8	144328990	144344875	q24.3	0.785714	0.236749	2.18398e-05	0.000482194	0.548965
GLI4	GLI family zinc finger 4	8	144349606	144359101	q24.3	0.785714	0.236749	2.18398e-05	0.000482194	0.548965
ZNF696	zinc finger protein 696	8	144373558	144382120	q24.3	0.785714	0.236749	2.18398e-05	0.000482194	0.548965
TOP1MT	topoisomerase (DNA) I, mitochondrial	8	144391496	144442147	q24.3	0.785714	0.236749	2.18398e-05	0.000482194	0.548965
RHPN1-AS1	RHPN1 antisense RNA 1 (head to head)	8	144448792	144450805	q24.3	0.785714	0.236749	2.18398e-05	0.000482194	0.548965
RHPN1	rhophilin, Rho GTPase binding protein 1	8	144451024	144466390	q24.3	0.857143	0.240283	1.84175e-06	8.8187e-05	0.61686
MAFA	v-maf avian musculoaponeurotic fibrosarcoma oncogene homolog A	8	144510229	144512602	q24.3	0.857143	0.243816	2.32962e-06	0.000106359	0.613327
ZC3H3	zinc finger CCCH-type containing 3	8	144519824	144623620	q24.3	0.857143	0.243816	2.32962e-06	0.000106359	0.613327
GSDMD	gasdermin D	8	144635556	144645231	q24.3	0.857143	0.243816	2.32962e-06	0.000106359	0.613327
C8orf73		8	144648362	144654928		0.857143	0.243816	2.32962e-06	0.000106359	0.613327
NAPRT1		8	144656954	144660513		0.857143	0.243816	2.32962e-06	0.000106359	0.613327
EEF1D	eukaryotic translation elongation factor 1 delta (guanine nucleotide exchange protein)	8	144661866	144679845	q24.3	0.857143	0.243816	2.32962e-06	0.000106359	0.613327
TIGD5	tigger transposable element derived 5	8	144680073	144682485	q24.3	0.857143	0.243816	2.32962e-06	0.000106359	0.613327
PYCRL	pyrroline-5-carboxylate reductase-like	8	144686082	144691784	q24.3	0.857143	0.243816	2.32962e-06	0.000106359	0.613327
TSTA3	tissue specific transplantation antigen P35B	8	144694787	144699732	q24.3	0.857143	0.243816	2.32962e-06	0.000106359	0.613327
ZNF623	zinc finger protein 623	8	144718182	144735900	q24.3	0.857143	0.240283	1.84175e-06	8.8187e-05	0.61686
ZNF707	zinc finger protein 707	8	144766621	144777555	q24.3	0.857143	0.240283	1.84175e-06	8.8187e-05	0.61686
BREA2		8	144779284	144780583		0.857143	0.240283	1.84175e-06	8.8187e-05	0.61686
CCDC166	coiled-coil domain containing 166	8	144788863	144790279	q24.3	0.857143	0.240283	1.84175e-06	8.8187e-05	0.61686
MAPK15	mitogen-activated protein kinase 15	8	144798506	144804633	q24.3	0.857143	0.240283	1.84175e-06	8.8187e-05	0.61686
FAM83H	family with sequence similarity 83 member H	8	144806102	144815914	q24.3	0.857143	0.240283	1.84175e-06	8.8187e-05	0.61686
MIR4664	microRNA 4664	8	144815252	144815323	q24.3	0.857143	0.240283	1.84175e-06	8.8187e-05	0.61686
LOC100128338		8	144816309	144828507		0.857143	0.240283	1.84175e-06	8.8187e-05	0.61686
SCRIB	scribbled planar cell polarity protein	8	144873089	144897549	q24.3	0.857143	0.261484	6.96113e-06	0.00023261	0.595659
MIR937	microRNA 937	8	144895126	144895212	q24.3	0.857143	0.261484	6.96113e-06	0.00023261	0.595659
PUF60	poly(U) binding splicing factor 60KDa	8	144898513	144911556	q24.3	0.857143	0.261484	6.96113e-06	0.00023261	0.595659
NRBP2	nuclear receptor binding protein 2	8	144915754	144923146	q24.3	0.857143	0.261484	6.96113e-06	0.00023261	0.595659
EPPK1	epiplakin 1	8	144939911	144947434	q24.3	0.857143	0.261484	6.96113e-06	0.00023261	0.595659
PLEC	plectin	8	144989320	145050913	q24.3	0.857143	0.268551	1.04241e-05	0.000327865	0.588592
MIR661	microRNA 661	8	145019358	145019447	q24.3	0.857143	0.261484	6.96113e-06	0.00023261	0.595659
PARP10	poly(ADP-ribose) polymerase family member 10	8	145051319	145060635	q24.3	0.857143	0.268551	1.04241e-05	0.000327865	0.588592
GRINA	glutamate receptor, ionotropic, N-methyl D-aspartate-associated protein 1 (glutamate binding)	8	145064225	145067583	q24.3	0.857143	0.268551	1.04241e-05	0.000327865	0.588592
SPATC1	spermatogenesis and centriole associated 1	8	145086581	145102015	q24.3	0.857143	0.268551	1.04241e-05	0.000327865	0.588592
OPLAH	5-oxoprolinase (ATP-hydrolysing)	8	145106166	145115584	q24.3	0.857143	0.268551	1.04241e-05	0.000327865	0.588592
EXOSC4	exosome component 4	8	145133521	145135551	q24.3	0.857143	0.268551	1.04241e-05	0.000327865	0.588592
GPAA1	glycosylphosphatidylinositol anchor attachment 1	8	145137523	145141119	q24.3	0.857143	0.268551	1.04241e-05	0.000327865	0.588592
CYC1	cytochrome c-1	8	145149959	145152428	q24.3	0.857143	0.268551	1.04241e-05	0.000327865	0.588592
SHARPIN	SHANK associated RH domain interactor	8	145153535	145159140	q24.3	0.857143	0.268551	1.04241e-05	0.000327865	0.588592
MAF1	MAF1 homolog, negative regulator of RNA polymerase III	8	145159304	145162515	q24.3	0.857143	0.268551	1.04241e-05	0.000327865	0.588592
KIAA1875		8	145162628	145173218		0.857143	0.268551	1.04241e-05	0.000327865	0.588592
FAM203A		8	145192671	145195620		0.857143	0.268551	1.04241e-05	0.000327865	0.588592
HEATR7A		8	145202918	145316843		0.857143	0.268551	1.04241e-05	0.000327865	0.588592
SCXA		8	145321516	145323045		0.857143	0.268551	1.04241e-05	0.000327865	0.588592
SCXB		8	145321516	145323045		0.857143	0.268551	1.04241e-05	0.000327865	0.588592
BOP1	block of proliferation 1	8	145486055	145515120	q24.3	0.857143	0.272085	1.26716e-05	0.000363354	0.585058
HSF1	heat shock transcription factor 1	8	145515269	145538385	q24.3	0.857143	0.272085	1.26716e-05	0.000363354	0.585058
DGAT1	diacylglycerol O-acyltransferase 1	8	145538246	145550567	q24.3	0.857143	0.272085	1.26716e-05	0.000363354	0.585058
SCRT1	scratch family zinc finger 1	8	145554453	145559943	q24.3	0.857143	0.272085	1.26716e-05	0.000363354	0.585058
TMEM249	transmembrane protein 249	8	145576885	145578574	q24.3	0.857143	0.272085	1.26716e-05	0.000363354	0.585058
FBXL6	F-box and leucine-rich repeat protein 6	8	145579087	145582183	q24.3	0.857143	0.272085	1.26716e-05	0.000363354	0.585058
SLC52A2	solute carrier family 52 (riboflavin transporter), member 2	8	145582216	145584948	q24.3	0.857143	0.272085	1.26716e-05	0.000363354	0.585058
ADCK5	aarF domain containing kinase 5	8	145597730	145618453	q24.3	0.857143	0.272085	1.26716e-05	0.000363354	0.585058
CPSF1	cleavage and polyadenylation specific factor 1	8	145618445	145634733	q24.3	0.785714	0.272085	0.000139766	0.00190986	0.513629
MIR939	microRNA 939	8	145619363	145619445	q24.3	0.785714	0.272085	0.000139766	0.00190986	0.513629
MIR1234	microRNA 1234	8	145625475	145625559	q24.3	0.785714	0.272085	0.000139766	0.00190986	0.513629
SLC39A4	solute carrier family 39 (zinc transporter), member 4	8	145637797	145642273	q24.3	0.785714	0.272085	0.000139766	0.00190986	0.513629
VPS28	vacuolar protein sorting 28 homolog (S. cerevisiae)	8	145648999	145653927	q24.3	0.785714	0.272085	0.000139766	0.00190986	0.513629
TONSL	tonsoku-like, DNA repair protein	8	145654162	145669812	q24.3	0.785714	0.272085	0.000139766	0.00190986	0.513629
CYHR1	cysteine/histidine-rich 1	8	145675314	145691031	q24.3	0.785714	0.272085	0.000139766	0.00190986	0.513629
KIFC2	kinesin family member C2	8	145691737	145699499	q24.3	0.785714	0.272085	0.000139766	0.00190986	0.513629
FOXH1	forkhead box H1	8	145699114	145701718	q24.3	0.785714	0.272085	0.000139766	0.00190986	0.513629
PPP1R16A	protein phosphatase 1 regulatory subunit 16A	8	145722108	145727504	q24.3	0.785714	0.272085	0.000139766	0.00190986	0.513629
GPT	glutamic-pyruvate transaminase (alanine aminotransferase)	8	145729464	145732555	q24.3	0.785714	0.272085	0.000139766	0.00190986	0.513629
MFSD3	major facilitator superfamily domain containing 3	8	145734551	145736589	q24.3	0.785714	0.272085	0.000139766	0.00190986	0.513629
RECQL4	RecQ helicase-like 4	8	145736666	145743210	q24.3	0.785714	0.272085	0.000139766	0.00190986	0.513629
LRRC14	leucine rich repeat containing 14	8	145743362	145750559	q24.3	0.785714	0.272085	0.000139766	0.00190986	0.513629
LRRC24	leucine rich repeat containing 24	8	145747760	145752416	q24.3	0.785714	0.272085	0.000139766	0.00190986	0.513629
C8orf82	chromosome 8 open reading frame 82	8	145751602	145754458	q24.3	0.785714	0.272085	0.000139766	0.00190986	0.513629
ARHGAP39	Rho GTPase activating protein 39	8	145754562	145838888	q24.3	0.785714	0.282686	0.000225613	0.00289962	0.503029
ZNF251	zinc finger protein 251	8	145946293	145980970	q24.3	0.642857	0.226148	0.00129542	0.0102614	0.416709
ZNF34	zinc finger protein 34	8	145998500	146012725	q24.3	0.642857	0.226148	0.00129542	0.0102614	0.416709
RPL8	ribosomal protein L8	8	146015153	146017805	q24.3	0.642857	0.226148	0.00129542	0.0102614	0.416709
ZNF517	zinc finger protein 517	8	146024260	146034529	q24.3	0.642857	0.226148	0.00129542	0.0102614	0.416709
ZNF7	zinc finger protein 7	8	146052902	146068606	q24.3	0.642857	0.226148	0.00129542	0.0102614	0.416709
COMMD5	COMM domain containing 5	8	146075550	146078932	q24.3	0.642857	0.226148	0.00129542	0.0102614	0.416709
ZNF250	zinc finger protein 250	8	146102335	146126846	q24.3	0.642857	0.226148	0.00129542	0.0102614	0.416709
ZNF16	zinc finger protein 16	8	146155743	146176274	q24.3	0.642857	0.226148	0.00129542	0.0102614	0.416709
ZNF252P	zinc finger protein 252, pseudogene	8	146198974	146228285	q24.3	0.642857	0.226148	0.00129542	0.0102614	0.416709
TMED10P1	transmembrane emp24-like trafficking protein 10 (yeast) pseudogene 1	8	146220250	146224283	q24.3	0.642857	0.226148	0.00129542	0.0102614	0.416709
ZNF252P-AS1	ZNF252P antisense RNA 1	8	146228196	146231432	q24.3	0.642857	0.226148	0.00129542	0.0102614	0.416709
C8orf33	chromosome 8 open reading frame 33	8	146277823	146281416	q24.3	0.642857	0.222615	0.00110565	0.00883544	0.420242
LINC00583	long intergenic non-protein coding RNA 583	9	13927969	13945606	p23	0.428571	0.0565371	3.07468e-06	0.000139833	0.372034
NFIB	nuclear factor I/B	9	14081841	14398982	p22.3	0.5	0.0600707	6.91562e-08	9.05101e-06	0.439929
ZDHHC21	zinc finger, DHHC-type containing 21	9	14611068	14693480	p22.3	0.357143	0.0565371	0.000177435	0.00235626	0.300606
PALM2	paralemmin 2	9	112403067	112713756	q31.3	0.357143	0.04947	5.51123e-05	0.00102473	0.307673
PALM2-AKAP2	PALM2-AKAP2 readthrough	9	112542576	112934791	q31.3	0.357143	0.0530035	0.000101786	0.0015081	0.304139
AKAP2	A-kinase anchoring protein 2	9	112810877	112934791	q31.3	0.357143	0.0530035	0.000101786	0.0015081	0.304139
C9orf152	chromosome 9 open reading frame 152	9	112961845	112970413	q31.3	0.357143	0.0530035	0.000101786	0.0015081	0.304139
TXN	thioredoxin	9	113006091	113018920	q31.3	0.357143	0.0530035	0.000101786	0.0015081	0.304139
TXNDC8	thioredoxin domain containing 8 (spermatozoa)	9	113065866	113100125	q31.3	0.357143	0.0530035	0.000101786	0.0015081	0.304139
SVEP1	sushi, von Willebrand factor type A, EGF and pentraxin domain containing 1	9	113127528	113342160	q31.3	0.357143	0.0530035	0.000101786	0.0015081	0.304139
MUSK	muscle, skeletal, receptor tyrosine kinase	9	113431050	113563278	q31.3	0.357143	0.0530035	0.000101786	0.0015081	0.304139
LPAR1	lysophosphatidic acid receptor 1	9	113636053	113800365	q31.3	0.357143	0.0565371	0.000177435	0.00235626	0.300606
OR2K2	olfactory receptor family 2 subfamily K member 2	9	114089762	114090713	q31.3	0.357143	0.0530035	0.000101786	0.0015081	0.304139
KIAA0368	KIAA0368	9	114122972	114247025	q31.3	0.357143	0.0530035	0.000101786	0.0015081	0.304139
ZNF483	zinc finger protein 483	9	114287446	114340124	q31.3	0.357143	0.0530035	0.000101786	0.0015081	0.304139
PTGR1	prostaglandin reductase 1	9	114312001	114362135	q31.3	0.357143	0.0530035	0.000101786	0.0015081	0.304139
LRRC37A5P	leucine-rich repeat containing 37 member A5, pseudogene	9	114365110	114375833	q31.3	0.357143	0.0530035	0.000101786	0.0015081	0.304139
DNAJC25	DnaJ heat shock protein family (Hsp40) member C25	9	114393631	114416631	q31.3	0.357143	0.04947	5.51123e-05	0.00102473	0.307673
DNAJC25-GNG10	DNAJC25-GNG10 readthrough	9	114393631	114432526	q31.3	0.357143	0.04947	5.51123e-05	0.00102473	0.307673
GNG10	guanine nucleotide binding protein (G protein), gamma 10	9	114423850	114432526	q31.3	0.357143	0.04947	5.51123e-05	0.00102473	0.307673
C9orf84	chromosome 9 open reading frame 84	9	114448900	114545779	q31.3	0.357143	0.0530035	0.000101786	0.0015081	0.304139
UGCG	UDP-glucose ceramide glucosyltransferase	9	114659205	114695433	q31.3	0.357143	0.0565371	0.000177435	0.00235626	0.300606
MIR4668	microRNA 4668	9	114694379	114694449	q31.3	0.357143	0.0565371	0.000177435	0.00235626	0.300606
NAIF1	nuclear apoptosis inducing factor 1	9	130823511	130829599	q34.11	0.357143	0.0459364	2.78976e-05	0.00059155	0.311206
SLC25A25	solute carrier family 25 (mitochondrial carrier; phosphate carrier), member 25	9	130830478	130871537	q34.11	0.357143	0.0459364	2.78976e-05	0.00059155	0.311206
LOC100289019		9	130873449	130881013		0.357143	0.0459364	2.78976e-05	0.00059155	0.311206
PTGES2	prostaglandin E synthase 2	9	130882971	130890741	q34.11	0.357143	0.0459364	2.78976e-05	0.00059155	0.311206
LOC389791		9	130890807	130892913		0.357143	0.0459364	2.78976e-05	0.00059155	0.311206
LCN2	lipocalin 2	9	130911731	130915734	q34.11	0.357143	0.0459364	2.78976e-05	0.00059155	0.311206
C9orf16	chromosome 9 open reading frame 16	9	130922538	130926207	q34.11	0.357143	0.0459364	2.78976e-05	0.00059155	0.311206
CIZ1	CDKN1A interacting zinc finger protein 1	9	130928343	130966662	q34.11	0.357143	0.0459364	2.78976e-05	0.00059155	0.311206
DNM1	dynamin 1	9	130965662	131017527	q34.11	0.357143	0.0459364	2.78976e-05	0.00059155	0.311206
MIR199B	microRNA 199b	9	131006999	131007109	q34.11	0.357143	0.0459364	2.78976e-05	0.00059155	0.311206
MIR3154		9	131007225	131007309		0.357143	0.0459364	2.78976e-05	0.00059155	0.311206
GOLGA2	golgin A2	9	131018107	131038268	q34.11	0.357143	0.0459364	2.78976e-05	0.00059155	0.311206
SWI5	SWI5 homologous recombination repair protein	9	131038424	131051268	q34.11	0.357143	0.0459364	2.78976e-05	0.00059155	0.311206
ASS1	argininosuccinate synthase 1	9	133320093	133376661	q34.11	0.357143	0.04947	5.51123e-05	0.00102473	0.307673
LOC100272217		9	133452736	133454881		0.357143	0.0530035	0.000101786	0.0015081	0.304139
FUBP3	far upstream element (FUSE) binding protein 3	9	133454959	133513739	q34.11	0.357143	0.0565371	0.000177435	0.00235626	0.300606
PRDM12	PR domain containing 12	9	133539980	133558384	q34.12	0.357143	0.0565371	0.000177435	0.00235626	0.300606
COL5A1	collagen, type V, alpha 1	9	137533651	137736688	q34.3	0.571429	0.0812721	6.3892e-08	8.55209e-06	0.490156
MIR3689A	microRNA 3689a	9	137741020	137742490	q34.3	0.642857	0.0742049	1.21026e-10	1.18797e-07	0.568652
MIR3689C	microRNA 3689c	9	137741143	137741215	q34.3	0.642857	0.0742049	1.21026e-10	1.18797e-07	0.568652
MIR3689D1	microRNA 3689d-1	9	137741454	137741528	q34.3	0.642857	0.0742049	1.21026e-10	1.18797e-07	0.568652
MIR3689B	microRNA 3689b	9	137741970	137742118	q34.3	0.642857	0.0742049	1.21026e-10	1.18797e-07	0.568652
MIR3689D2	microRNA 3689d-2	9	137742122	137742202	q34.3	0.642857	0.0742049	1.21026e-10	1.18797e-07	0.568652
MIR3689E	microRNA 3689e	9	137742415	137742487	q34.3	0.642857	0.0742049	1.21026e-10	1.18797e-07	0.568652
MIR3689F	microRNA 3689f	9	137742587	137742653	q34.3	0.642857	0.0742049	1.21026e-10	1.18797e-07	0.568652
FCN2	ficolin 2	9	137772657	137779366	q34.3	0.642857	0.0777385	2.91879e-10	2.64465e-07	0.565119
FCN1	ficolin 1	9	137801430	137809806	q34.3	0.642857	0.0777385	2.91879e-10	2.64465e-07	0.565119
OLFM1	olfactomedin 1	9	137967088	138013030	q34.3	0.642857	0.0848057	1.44838e-09	7.41759e-07	0.558051
LOC401557		9	138073454	138079152		0.642857	0.0883392	3.00802e-09	1.28842e-06	0.554518
C9orf62	chromosome 9 open reading frame 62	9	138235094	138238404	q34.3	0.642857	0.0883392	3.00802e-09	1.28842e-06	0.554518
LOC100506599		9	138354564	138364095		0.642857	0.0989399	2.13007e-08	4.04679e-06	0.543917
PPP1R26	protein phosphatase 1 regulatory subunit 26	9	138371647	138380739	q34.3	0.642857	0.0989399	2.13007e-08	4.04679e-06	0.543917
C9orf116	chromosome 9 open reading frame 116	9	138387025	138391761	q34.3	0.642857	0.0954064	1.14981e-08	2.23861e-06	0.547451
MRPS2	mitochondrial ribosomal protein S2	9	138392476	138396519	q34.3	0.642857	0.0954064	1.14981e-08	2.23861e-06	0.547451
LCN1	lipocalin 1	9	138413283	138418386	q34.3	0.642857	0.0954064	1.14981e-08	2.23861e-06	0.547451
OBP2A	odorant binding protein 2A	9	138437984	138441815	q34.3	0.642857	0.0954064	1.14981e-08	2.23861e-06	0.547451
PAEP	progestagen-associated endometrial protein	9	138453603	138458622	q34.3	0.642857	0.0954064	1.14981e-08	2.23861e-06	0.547451
LOC100130954		9	138466770	138478958		0.642857	0.0954064	1.14981e-08	2.23861e-06	0.547451
GLT6D1	glycosyltransferase 6 domain containing 1	9	138515501	138531386	q34.3	0.642857	0.0918728	5.99374e-09	2.20411e-06	0.550984
LCN9	lipocalin 9	9	138555167	138557755	q34.3	0.642857	0.0918728	5.99374e-09	2.20411e-06	0.550984
SOHLH1	spermatogenesis and oogenesis specific basic helix-loop-helix 1	9	138585254	138591374	q34.3	0.642857	0.0954064	1.14981e-08	2.23861e-06	0.547451
KCNT1	potassium channel, sodium activated subfamily T, member 1	9	138594030	138684993	q34.3	0.642857	0.0954064	1.14981e-08	2.23861e-06	0.547451
CAMSAP1	calmodulin regulated spectrin associated protein 1	9	138700332	138799005	q34.3	0.571429	0.0989399	1.12668e-06	5.97801e-05	0.472489
UBAC1	UBA domain containing 1	9	138824814	138853226	q34.3	0.571429	0.106007	2.87913e-06	0.000131193	0.465422
NACC2	NACC family member 2, BEN and BTB (POZ) domain containing	9	138898382	138987131	q34.3	0.571429	0.137809	7.36205e-05	0.00130599	0.433619
C9orf69	chromosome 9 open reading frame 69	9	139006426	139010731	q34.3	0.571429	0.127208	2.89193e-05	0.000608829	0.44422
LHX3	LIM homeobox 3	9	139088095	139096955	q34.3	0.571429	0.130742	4.00329e-05	0.000815121	0.440687
QSOX2	quiescin sulfhydryl oxidase 2	9	139098181	139137687	q34.3	0.571429	0.130742	4.00329e-05	0.000815121	0.440687
DKFZP434A062		9	139216997	139221779		0.571429	0.130742	4.00329e-05	0.000815121	0.440687
GPSM1	G-protein signaling modulator 1	9	139221931	139236288	q34.3	0.571429	0.130742	4.00329e-05	0.000815121	0.440687
DNLZ	DNL-type zinc finger	9	139256351	139258241	q34.3	0.571429	0.130742	4.00329e-05	0.000815121	0.440687
CARD9	caspase recruitment domain family member 9	9	139258407	139268133	q34.3	0.571429	0.130742	4.00329e-05	0.000815121	0.440687
SNAPC4	small nuclear RNA activating complex polypeptide 4	9	139270028	139292889	q34.3	0.571429	0.130742	4.00329e-05	0.000815121	0.440687
SDCCAG3	serologically defined colon cancer antigen 3	9	139296373	139305054	q34.3	0.571429	0.127208	2.89193e-05	0.000608829	0.44422
PMPCA	peptidase (mitochondrial processing) alpha	9	139305115	139318213	q34.3	0.571429	0.127208	2.89193e-05	0.000608829	0.44422
INPP5E	inositol polyphosphate-5-phosphatase E	9	139323066	139334256	q34.3	0.571429	0.123675	2.05801e-05	0.000456522	0.447754
SEC16A	SEC16 homolog A, endoplasmic reticulum export factor	9	139334547	139377507	q34.3	0.571429	0.130742	4.00329e-05	0.000815121	0.440687
C9orf163	chromosome 9 open reading frame 163	9	139377946	139380519	q34.3	0.571429	0.130742	4.00329e-05	0.000815121	0.440687
NOTCH1	notch 1	9	139388895	139440238	q34.3	0.571429	0.19788	0.00283261	0.0184135	0.373549
MIR4673	microRNA 4673	9	139414019	139414078	q34.3	0.571429	0.19788	0.00283261	0.0184135	0.373549
MIR4674	microRNA 4674	9	139440624	139440711	q34.3	0.571429	0.19788	0.00283261	0.0184135	0.373549
EGFL7	EGF-like-domain, multiple 7	9	139553307	139567130	q34.3	0.571429	0.201413	0.0033092	0.0211613	0.370015
MIR126	microRNA 126	9	139565053	139565138	q34.3	0.571429	0.201413	0.0033092	0.0211613	0.370015
AGPAT2	1-acylglycerol-3-phosphate O-acyltransferase 2	9	139567594	139581911	q34.3	0.571429	0.201413	0.0033092	0.0211613	0.370015
FAM69B	family with sequence similarity 69 member B	9	139607023	139619170	q34.3	0.571429	0.201413	0.0033092	0.0211613	0.370015
SNHG7	small nucleolar RNA host gene 7	9	139619045	139622636	q34.3	0.571429	0.201413	0.0033092	0.0211613	0.370015
SNORA43		9	139620555	139620689		0.571429	0.201413	0.0033092	0.0211613	0.370015
SNORA17		9	139621198	139621331		0.571429	0.201413	0.0033092	0.0211613	0.370015
LCN10	lipocalin 10	9	139632618	139637411	q34.3	0.571429	0.201413	0.0033092	0.0211613	0.370015
LCN6	lipocalin 6	9	139638468	139642980	q34.3	0.571429	0.194346	0.00241273	0.0158547	0.377082
LOC100128593		9	139640612	139644363		0.571429	0.194346	0.00241273	0.0158547	0.377082
LCN8	lipocalin 8	9	139648839	139652731	q34.3	0.571429	0.194346	0.00241273	0.0158547	0.377082
LCN15	lipocalin 15	9	139654085	139658965	q34.3	0.571429	0.194346	0.00241273	0.0158547	0.377082
TMEM141	transmembrane protein 141	9	139685776	139687769	q34.3	0.571429	0.190813	0.00204452	0.014235	0.380616
KIAA1984		9	139690789	139702193		0.571429	0.190813	0.00204452	0.014235	0.380616
KIAA1984-AS1		9	139698378	139703300		0.571429	0.190813	0.00204452	0.014235	0.380616
RABL6	RAB, member RAS oncogene family-like 6	9	139702373	139735639	q34.3	0.571429	0.190813	0.00204452	0.014235	0.380616
MIR4292	microRNA 4292	9	139725408	139725475	q34.3	0.571429	0.190813	0.00204452	0.014235	0.380616
C9orf172	chromosome 9 open reading frame 172	9	139738866	139741797	q34.3	0.571429	0.190813	0.00204452	0.014235	0.380616
PHPT1	phosphohistidine phosphatase 1	9	139743255	139745490	q34.3	0.571429	0.187279	0.00172315	0.0129817	0.384149
MAMDC4	MAM domain containing 4	9	139746818	139755251	q34.3	0.571429	0.187279	0.00172315	0.0129817	0.384149
EDF1	endothelial differentiation-related factor 1	9	139756570	139760738	q34.3	0.571429	0.187279	0.00172315	0.0129817	0.384149
TRAF2	TNF receptor associated factor 2	9	139780964	139821067	q34.3	0.642857	0.187279	0.000171716	0.00229585	0.455578
MIR4479	microRNA 4479	9	139781184	139781255	q34.3	0.571429	0.187279	0.00172315	0.0129817	0.384149
FBXW5	F-box and WD repeat domain containing 5	9	139834884	139839206	q34.3	0.642857	0.187279	0.000171716	0.00229585	0.455578
C8G	complement component 8, gamma polypeptide	9	139839697	139841426	q34.3	0.642857	0.187279	0.000171716	0.00229585	0.455578
LCN12	lipocalin 12	9	139846767	139849949	q34.3	0.642857	0.187279	0.000171716	0.00229585	0.455578
PTGDS	prostaglandin D2 synthase	9	139871955	139876194	q34.3	0.642857	0.187279	0.000171716	0.00229585	0.455578
LCNL1	lipocalin-like 1	9	139877444	139880210	q34.3	0.642857	0.187279	0.000171716	0.00229585	0.455578
C9orf142	chromosome 9 open reading frame 142	9	139886869	139888428	q34.3	0.642857	0.187279	0.000171716	0.00229585	0.455578
CLIC3	chloride intracellular channel 3	9	139889059	139891024	q34.3	0.642857	0.187279	0.000171716	0.00229585	0.455578
ABCA2	ATP binding cassette subfamily A member 2	9	139901685	139923374	q34.3	0.642857	0.190813	0.000212389	0.00274614	0.452044
C9orf139	chromosome 9 open reading frame 139	9	139921915	139931234	q34.3	0.642857	0.190813	0.000212389	0.00274614	0.452044
FUT7	fucosyltransferase 7 (alpha (1,3) fucosyltransferase)	9	139924625	139927292	q34.3	0.642857	0.190813	0.000212389	0.00274614	0.452044
NPDC1	neural proliferation, differentiation and control, 1	9	139933908	139940676	q34.3	0.642857	0.190813	0.000212389	0.00274614	0.452044
ENTPD2	ectonucleoside triphosphate diphosphohydrolase 2	9	139942550	139948503	q34.3	0.642857	0.190813	0.000212389	0.00274614	0.452044
SAPCD2	suppressor APC domain containing 2	9	139956578	139965028	q34.3	0.642857	0.204947	0.000466784	0.00464878	0.43791
UAP1L1	UDP-N-acetylglucosamine pyrophosphorylase 1 like 1	9	139971952	139978990	q34.3	0.642857	0.212014	0.000668917	0.00629338	0.430843
LOC100289341		9	139979397	139981269		0.642857	0.212014	0.000668917	0.00629338	0.430843
MAN1B1	mannosidase, alpha, class 1B, member 1	9	139981378	140003639	q34.3	0.642857	0.212014	0.000668917	0.00629338	0.430843
DPP7	dipeptidyl-peptidase 7	9	140004991	140009195	q34.3	0.642857	0.212014	0.000668917	0.00629338	0.430843
GRIN1	glutamate receptor, ionotropic, N-methyl D-aspartate 1	9	140033608	140063214	q34.3	0.642857	0.233216	0.00175604	0.0132084	0.409642
LRRC26	leucine rich repeat containing 26	9	140063211	140064491	q34.3	0.642857	0.233216	0.00175604	0.0132084	0.409642
MIR3621	microRNA 3621	9	140063637	140063722	q34.3	0.642857	0.233216	0.00175604	0.0132084	0.409642
ANAPC2	anaphase promoting complex subunit 2	9	140069235	140083057	q34.3	0.642857	0.233216	0.00175604	0.0132084	0.409642
SSNA1	Sjogren syndrome nuclear autoantigen 1	9	140083053	140084822	q34.3	0.642857	0.233216	0.00175604	0.0132084	0.409642
TPRN	taperin	9	140086068	140095163	q34.3	0.714286	0.243816	0.000344822	0.00362002	0.470469
TMEM203	transmembrane protein 203	9	140098534	140100090	q34.3	0.714286	0.24735	0.000406663	0.00416891	0.466936
NDOR1	NADPH dependent diflavin oxidoreductase 1	9	140100118	140113813	q34.3	0.714286	0.250883	0.000477673	0.00464878	0.463402
RNF208	ring finger protein 208	9	140114698	140115775	q34.3	0.714286	0.250883	0.000477673	0.00464878	0.463402
C9orf169		9	140119643	140120763		0.714286	0.250883	0.000477673	0.00464878	0.463402
RNF224	ring finger protein 224	9	140122017	140124090	q34.3	0.714286	0.250883	0.000477673	0.00464878	0.463402
SLC34A3	solute carrier family 34 (type II sodium/phosphate cotransporter), member 3	9	140125208	140131006	q34.3	0.714286	0.250883	0.000477673	0.00464878	0.463402
TUBB4B	tubulin beta 4B class IVb	9	140135710	140138159	q34.3	0.714286	0.24735	0.000406663	0.00416891	0.466936
FAM166A	family with sequence similarity 166 member A	9	140138036	140142222	q34.3	0.714286	0.24735	0.000406663	0.00416891	0.466936
LOC100129722		9	140144670	140147949		0.714286	0.226148	0.000141514	0.00192927	0.488137
C9orf173	chromosome 9 open reading frame 173	9	140145712	140147935	q34.3	0.714286	0.226148	0.000141514	0.00192927	0.488137
COBRA1		9	140149758	140168000		0.714286	0.243816	0.000344822	0.00362002	0.470469
TOR4A	torsin family 4, member A	9	140172279	140177093	q34.3	0.714286	0.229682	0.000170696	0.00229262	0.484604
NRARP	NOTCH-regulated ankyrin repeat protein	9	140194082	140196703	q34.3	0.714286	0.204947	4.09952e-05	0.00081706	0.509339
EXD3	exonuclease 3'-5' domain containing 3	9	140201347	140317714	q34.3	0.714286	0.212014	6.34146e-05	0.00115272	0.502272
NOXA1	NADPH oxidase activator 1	9	140317846	140328858	q34.3	0.714286	0.212014	6.34146e-05	0.00115272	0.502272
ENTPD8	ectonucleoside triphosphate diphosphohydrolase 8	9	140328815	140335901	q34.3	0.714286	0.212014	6.34146e-05	0.00115272	0.502272
NELF		9	140342022	140353786		0.714286	0.208481	5.11463e-05	0.000970915	0.505805
PNPLA7	patatin like phospholipase domain containing 7	9	140354404	140444986	q34.3	0.714286	0.212014	6.34146e-05	0.00115272	0.502272
MRPL41	mitochondrial ribosomal protein L41	9	140446308	140447007	q34.3	0.428571	0.0954064	0.000589489	0.0056429	0.333165
WDR85		9	140449360	140473387		0.428571	0.0954064	0.000589489	0.0056429	0.333165
ZMYND19	zinc finger, MYND-type containing 19	9	140476530	140484937	q34.3	0.428571	0.0954064	0.000589489	0.0056429	0.333165
ARRDC1	arrestin domain containing 1	9	140500095	140509812	q34.3	0.428571	0.0918728	0.000423931	0.00434027	0.336699
C9orf37		9	140509783	140513308		0.428571	0.0918728	0.000423931	0.00434027	0.336699
EHMT1	euchromatic histone-lysine N-methyltransferase 1	9	140513443	140730578	q34.3	0.428571	0.106007	0.0014211	0.0111113	0.322564
FLJ40292		9	140657473	140659224		0.428571	0.106007	0.0014211	0.0111113	0.322564
MIR602	microRNA 602	9	140732870	140732968	q34.3	0.428571	0.106007	0.0014211	0.0111113	0.322564
CACNA1B	calcium channel, voltage-dependent, N type, alpha 1B subunit	9	140772240	141019076	q34.3	0.428571	0.0989399	0.000804077	0.00742841	0.329631
TUBBP5	tubulin beta pseudogene 5	9	141044564	141071885	q34.3	0.428571	0.0989399	0.000804077	0.00742841	0.329631
FAM157B	family with sequence similarity 157 member B	9	141106636	141134172	q34.3	0.428571	0.0989399	0.000804077	0.00742841	0.329631
LOC100133161		11	126986	131920		0.5	0.134276	0.000826748	0.00745179	0.365724
LOC653486		11	193079	194500		0.5	0.134276	0.000826748	0.00745179	0.365724
SCGB1C1	secretoglobin, family 1C, member 1	11	193079	194573	p15.5	0.5	0.134276	0.000826748	0.00745179	0.365724
ODF3	outer dense fiber of sperm tails 3	11	196760	200258	p15.5	0.5	0.134276	0.000826748	0.00745179	0.365724
BET1L	Bet1 golgi vesicular membrane trafficking protein like	11	202923	207422	p15.5	0.5	0.134276	0.000826748	0.00745179	0.365724
RIC8A	RIC8 guanine nucleotide exchange factor A	11	208529	215110	p15.5	0.5	0.134276	0.000826748	0.00745179	0.365724
SIRT3	sirtuin 3	11	215029	236362	p15.5	0.5	0.134276	0.000826748	0.00745179	0.365724
PSMD13	proteasome 26S subunit, non-ATPase 13	11	236807	252984	p15.5	0.5	0.134276	0.000826748	0.00745179	0.365724
NLRP6	NLR family, pyrin domain containing 6	11	278569	285304	p15.5	0.5	0.134276	0.000826748	0.00745179	0.365724
ATHL1	ATH1, acid trehalase-like 1 (yeast)	11	289137	295688	p15.5	0.5	0.134276	0.000826748	0.00745179	0.365724
IFITM5	interferon induced transmembrane protein 5	11	298200	299526	p15.5	0.5	0.134276	0.000826748	0.00745179	0.365724
IFITM2	interferon induced transmembrane protein 2	11	308106	309410	p15.5	0.5	0.134276	0.000826748	0.00745179	0.365724
IFITM1	interferon induced transmembrane protein 1	11	313990	315272	p15.5	0.5	0.134276	0.000826748	0.00745179	0.365724
IFITM3	interferon induced transmembrane protein 3	11	319672	320914	p15.5	0.5	0.134276	0.000826748	0.00745179	0.365724
B4GALNT4	beta-1,4-N-acetyl-galactosaminyl transferase 4	11	369794	382117	p15.5	0.5	0.134276	0.000826748	0.00745179	0.365724
PKP3	plakophilin 3	11	394216	404908	p15.5	0.5	0.134276	0.000826748	0.00745179	0.365724
SIGIRR	single immunoglobulin and toll-interleukin 1 receptor (TIR) domain	11	405715	417397	p15.5	0.5	0.134276	0.000826748	0.00745179	0.365724
ANO9	anoctamin 9	11	417929	442011	p15.5	0.5	0.134276	0.000826748	0.00745179	0.365724
PTDSS2	phosphatidylserine synthase 2	11	450279	491387	p15.5	0.5	0.134276	0.000826748	0.00745179	0.365724
RNH1	ribonuclease/angiogenin inhibitor 1	11	494511	507283	p15.5	0.5	0.134276	0.000826748	0.00745179	0.365724
HRAS	Harvey rat sarcoma viral oncogene homolog	11	532241	535550	p15.5	0.5	0.130742	0.000647004	0.00610662	0.369258
LRRC56	leucine rich repeat containing 56	11	537521	554916	p15.5	0.5	0.127208	0.000500631	0.00481382	0.372792
C11orf35		11	554849	560779		0.5	0.130742	0.000647004	0.00610662	0.369258
RASSF7	Ras association (RalGDS/AF-6) domain family (N-terminal) member 7	11	560970	564025	p15.5	0.5	0.130742	0.000647004	0.00610662	0.369258
MIR210HG	MIR210 host gene	11	565656	568457	p15.5	0.5	0.130742	0.000647004	0.00610662	0.369258
MIR210	microRNA 210	11	568088	568198	p15.5	0.5	0.130742	0.000647004	0.00610662	0.369258
LOC143666		11	573807	575885		0.5	0.127208	0.000500631	0.00481382	0.372792
PHRF1	PHD and ring finger domains 1	11	576482	612222	p15.5	0.5	0.127208	0.000500631	0.00481382	0.372792
IRF7	interferon regulatory factor 7	11	612554	615999	p15.5	0.5	0.120141	0.000288767	0.00348502	0.379859
CDHR5	cadherin related family member 5	11	616564	625067	p15.5	0.5	0.120141	0.000288767	0.00348502	0.379859
SCT	secretin	11	626312	627173	p15.5	0.5	0.120141	0.000288767	0.00348502	0.379859
DRD4	dopamine receptor D4	11	637304	640705	p15.5	0.5	0.120141	0.000288767	0.00348502	0.379859
DEAF1	DEAF1, transcription factor	11	644224	695740	p15.5	0.5	0.120141	0.000288767	0.00348502	0.379859
TMEM80	transmembrane protein 80	11	695615	704129	p15.5	0.5	0.120141	0.000288767	0.00348502	0.379859
EPS8L2	EPS8-like 2	11	706119	727727	p15.5	0.5	0.120141	0.000288767	0.00348502	0.379859
TALDO1	transaldolase 1	11	747431	765024	p15.5	0.5	0.120141	0.000288767	0.00348502	0.379859
PDDC1	Parkinson disease 7 domain containing 1	11	767222	777487	p15.5	0.5	0.120141	0.000288767	0.00348502	0.379859
NS3BP		11	779453	780755		0.5	0.120141	0.000288767	0.00348502	0.379859
CEND1	cell cycle exit and neuronal differentiation 1	11	787109	790126	p15.5	0.5	0.120141	0.000288767	0.00348502	0.379859
SLC25A22	solute carrier family 25 (mitochondrial carrier: glutamate), member 22	11	790474	798269	p15.5	0.5	0.120141	0.000288767	0.00348502	0.379859
PIDD		11	799178	805250		0.5	0.120141	0.000288767	0.00348502	0.379859
RPLP2	ribosomal protein, large, P2	11	809935	812876	p15.5	0.5	0.120141	0.000288767	0.00348502	0.379859
SNORA52	small nucleolar RNA, H/ACA box 52	11	811680	811814	p15.5	0.5	0.120141	0.000288767	0.00348502	0.379859
PNPLA2	patatin like phospholipase domain containing 2	11	818900	825571	p15.5	0.5	0.120141	0.000288767	0.00348502	0.379859
EFCAB4A		11	827584	831991		0.5	0.120141	0.000288767	0.00348502	0.379859
CD151	CD151 molecule (Raph blood group)	11	832951	838835	p15.5	0.5	0.120141	0.000288767	0.00348502	0.379859
POLR2L	polymerase (RNA) II (DNA directed) polypeptide L, 7.6kDa	11	839720	842529	p15.5	0.5	0.120141	0.000288767	0.00348502	0.379859
TSPAN4	tetraspanin 4	11	842823	867116	p15.5	0.5	0.120141	0.000288767	0.00348502	0.379859
CABP2	calcium binding protein 2	11	67286417	67290899	q13.2	0.5	0.0812721	3.82101e-06	0.000166567	0.418728
NDUFV1	NADH:ubiquinone oxidoreductase core subunit V1	11	67374322	67380012	q13.2	0.571429	0.0742049	1.5407e-08	2.97507e-06	0.497224
CCND1	cyclin D1	11	69455872	69469242	q13.3	0.785714	0.367491	0.00430586	0.0256544	0.418223
ORAOV1	oral cancer overexpressed 1	11	69480331	69490165	q13.3	0.714286	0.261484	0.000756787	0.00703289	0.452802
FGF19	fibroblast growth factor 19	11	69513005	69519106	q13.3	0.571429	0.162544	0.000436336	0.00445759	0.408884
AGAP2	ArfGAP with GTPase domain, ankyrin repeat and PH domain 2	12	58118075	58135944	q14.1	0.428571	0.0883392	0.000298507	0.00351818	0.340232
TSPAN31	tetraspanin 31	12	58138783	58142026	q14.1	0.428571	0.0459364	2.58159e-07	1.78349e-05	0.382635
CDK4	cyclin-dependent kinase 4	12	58141509	58146230	q14.1	0.428571	0.04947	6.39809e-07	4.30646e-05	0.379101
MARCH9	membrane associated ring-CH-type finger 9	12	58148880	58154193	q14.1	0.428571	0.04947	6.39809e-07	4.30646e-05	0.379101
CYP27B1	cytochrome P450 family 27 subfamily B member 1	12	58156116	58160976	q14.1	0.428571	0.04947	6.39809e-07	4.30646e-05	0.379101
METTL1	methyltransferase like 1	12	58162350	58165914	q14.1	0.357143	0.04947	5.51123e-05	0.00102473	0.307673
METTL21B	methyltransferase like 21B	12	58166382	58176324	q14.1	0.357143	0.0459364	2.78976e-05	0.00059155	0.311206
TSFM	Ts translation elongation factor, mitochondrial	12	58176527	58196639	q14.1	0.357143	0.0424028	1.30474e-05	0.000363354	0.31474
DDX51	DEAD (Asp-Glu-Ala-Asp) box polypeptide 51	12	132621139	132628880	q24.33	0.428571	0.120141	0.00374528	0.0230972	0.30843
KATNAL1	katanin p60 subunit A-like 1	13	30776766	30881624	q12.3	0.428571	0.0636042	1.14001e-05	0.000357132	0.364967
LINC00426	long intergenic non-protein coding RNA 426	13	30914406	30948036	q12.3	0.428571	0.0671378	2.0306e-05	0.000455156	0.361434
HMGB1	high mobility group box 1	13	31032878	31040081	q12.3	0.428571	0.0742049	5.67333e-05	0.00104579	0.354366
USPL1	ubiquitin specific peptidase like 1	13	31191829	31233686	q12.3	0.428571	0.0812721	0.000137733	0.00189972	0.347299
ALOX5AP	arachidonate 5-lipoxygenase-activating protein	13	31287614	31338565	q12.3	0.428571	0.0883392	0.000298507	0.00351818	0.340232
LINC00398	long intergenic non-protein coding RNA 398	13	31377342	31384782	q12.3	0.428571	0.0883392	0.000298507	0.00351818	0.340232
TEX26-AS1	TEX26 antisense RNA 1	13	31456971	31506745	q12.3	0.428571	0.0883392	0.000298507	0.00351818	0.340232
MEDAG	mesenteric estrogen-dependent adipogenesis	13	31480311	31499709	q12.3	0.428571	0.0883392	0.000298507	0.00351818	0.340232
TEX26	testis expressed 26	13	31506833	31549153	q12.3	0.428571	0.0883392	0.000298507	0.00351818	0.340232
HSPH1	heat shock protein family H (Hsp110) member 1	13	31710762	31736117	q12.3	0.428571	0.0989399	0.000804077	0.00742841	0.329631
B3GALTL		13	31774111	31906411		0.5	0.102473	5.59616e-05	0.00103399	0.397527
RXFP2	relaxin/insulin-like family peptide receptor 2	13	32313678	32377009	q13.1	0.5	0.109541	0.000113575	0.00158226	0.390459
EEF1DP3	eukaryotic translation elongation factor 1 delta pseudogene 3	13	32420919	32533721	q13.1	0.5	0.116608	0.000214864	0.00276599	0.383392
FRY	FRY microtubule binding protein	13	32605436	32870776	q13.1	0.5	0.120141	0.000288767	0.00348502	0.379859
ZAR1L	zygote arrest 1-like	13	32877907	32886091	q13.1	0.5	0.123675	0.0003827	0.00395944	0.376325
BRCA2	breast cancer 2	13	32889616	32973809	q13.1	0.5	0.130742	0.000647004	0.00610662	0.369258
DCLK1	doublecortin like kinase 1	13	36342788	36705514	q13.3	0.5	0.159011	0.0035353	0.022096	0.340989
SOHLH2	spermatogenesis and oogenesis specific basic helix-loop-helix 2	13	36742344	36788752	q13.3	0.5	0.151943	0.00243277	0.0158933	0.348057
CCDC169-SOHLH2	CCDC169-SOHLH2 readthrough	13	36742344	36871992	q13.3	0.5	0.151943	0.00243277	0.0158933	0.348057
CCDC169	coiled-coil domain containing 169	13	36801178	36871992	q13.3	0.5	0.151943	0.00243277	0.0158933	0.348057
SPG20	spastic paraplegia 20 (Troyer syndrome)	13	36875774	36944317	q13.3	0.5	0.151943	0.00243277	0.0158933	0.348057
SPG20OS		13	36920567	36943872		0.5	0.151943	0.00243277	0.0158933	0.348057
CCNA1	cyclin A1	13	37005966	37017019	q13.3	0.5	0.151943	0.00243277	0.0158933	0.348057
SERTM1	serine-rich and transmembrane domain containing 1	13	37248048	37271975	q13.3	0.5	0.151943	0.00243277	0.0158933	0.348057
RFXAP	regulatory factor X associated protein	13	37393338	37403740	q13.3	0.5	0.151943	0.00243277	0.0158933	0.348057
SMAD9	SMAD family member 9	13	37418967	37494409	q13.3	0.5	0.159011	0.0035353	0.022096	0.340989
ALG5	ALG5, dolichyl-phosphate beta-glucosyltransferase	13	37523907	37573504	q13.3	0.5	0.162544	0.00421698	0.0251312	0.337456
EXOSC8	exosome component 8	13	37574677	37583751	q13.3	0.5	0.162544	0.00421698	0.0251312	0.337456
SUPT20H	SPT20 homolog, SAGA complex component	13	37583450	37633850	q13.3	0.5	0.162544	0.00421698	0.0251312	0.337456
CSNK1A1L	casein kinase 1, alpha 1-like	13	37677396	37679801	q13.3	0.5	0.166078	0.00499736	0.0295057	0.333922
LINC00547	long intergenic non-protein coding RNA 547	13	38109076	38125673	q13.3	0.5	0.169611	0.00588567	0.0333706	0.330389
POSTN	periostin, osteoblast specific factor	13	38136718	38172981	q13.3	0.5	0.176678	0.00802445	0.0404797	0.323322
TRPC4	transient receptor potential cation channel, subfamily C, member 4	13	38210772	38443939	q13.3	0.5	0.183746	0.0107122	0.0525088	0.316254
LINC00571	long intergenic non-protein coding RNA 571	13	38624953	38717369	q13.3	0.5	0.180212	0.00929465	0.0465088	0.319788
UFM1	ubiquitin-fold modifier 1	13	38923941	38937143	q13.3	0.5	0.180212	0.00929465	0.0465088	0.319788
LINC00366	long intergenic non-protein coding RNA 366	13	39141860	39153653	q13.3	0.5	0.183746	0.0107122	0.0525088	0.316254
FREM2	FRAS1 related extracellular matrix protein 2	13	39261172	39461267	q13.3	0.5	0.190813	0.0140304	0.0654899	0.309187
STOML3	stomatin like 3	13	39540061	39564996	q13.3	0.5	0.194346	0.0159518	0.072608	0.305654
PROSER1	proline and serine rich 1	13	39584001	39612213	q13.3	0.5	0.190813	0.0140304	0.0654899	0.309187
NHLRC3	NHL repeat containing 3	13	39612447	39624244	q13.3	0.5	0.190813	0.0140304	0.0654899	0.309187
KBTBD6	kelch repeat and BTB (POZ) domain containing 6	13	41701708	41706936	q14.11	0.571429	0.24735	0.017374	0.072608	0.324079
KBTBD7	kelch repeat and BTB (POZ) domain containing 7	13	41765710	41768702	q14.11	0.571429	0.24735	0.017374	0.072608	0.324079
MTRF1	mitochondrial translational release factor 1	13	41790515	41837713	q14.11	0.571429	0.24735	0.017374	0.072608	0.324079
NAA16	N(alpha)-acetyltransferase 16, NatA auxiliary subunit	13	41885340	41951166	q14.11	0.571429	0.24735	0.017374	0.072608	0.324079
OR7E37P	olfactory receptor family 7 subfamily E member 37 pseudogene	13	42016699	42017902	q14.11	0.571429	0.24735	0.017374	0.072608	0.324079
RGCC	regulator of cell cycle	13	42031541	42045013	q14.11	0.571429	0.243816	0.015602	0.0722249	0.327612
VWA8	von Willebrand factor A domain containing 8	13	42140960	42535221	q14.11	0.571429	0.24735	0.017374	0.072608	0.324079
MIR5006	microRNA 5006	13	42142421	42142531	q14.11	0.571429	0.243816	0.015602	0.0722249	0.327612
VWA8-AS1	VWA8 antisense RNA 1 (head to head)	13	42535304	42555701	q14.11	0.571429	0.243816	0.015602	0.0722249	0.327612
DGKH	diacylglycerol kinase, eta	13	42614171	42803891	q14.11	0.571429	0.243816	0.015602	0.0722249	0.327612
AKAP11	A-kinase anchoring protein 11	13	42846288	42897403	q14.11	0.571429	0.243816	0.015602	0.0722249	0.327612
TNFSF11	tumor necrosis factor superfamily member 11	13	43136871	43182149	q14.11	0.571429	0.24735	0.017374	0.072608	0.324079
FAM216B	family with sequence similarity 216 member B	13	43355685	43365685	q14.11	0.571429	0.24735	0.017374	0.072608	0.324079
EPSTI1	epithelial stromal interaction 1 (breast)	13	43460523	43566407	q14.11	0.571429	0.250883	0.0192941	0.0778307	0.320545
DNAJC15	DnaJ heat shock protein family (Hsp40) member C15	13	43597361	43683306	q14.11	0.571429	0.250883	0.0192941	0.0778307	0.320545
ENOX1	ecto-NOX disulfide-thiol exchanger 1	13	43787665	44361116	q14.11	0.571429	0.261484	0.0260168	0.0999029	0.309944
CCDC122	coiled-coil domain containing 122	13	44410488	44453826	q14.11	0.571429	0.268551	0.0313745	0.11862	0.302877
LACC1	laccase (multicopper oxidoreductase) domain containing 1	13	44453419	44468068	q14.11	0.571429	0.268551	0.0313745	0.11862	0.302877
TSC22D1	TSC22 domain family member 1	13	45006278	45150701	q14.11	0.571429	0.268551	0.0313745	0.11862	0.302877
TSC22D1-AS1	TSC22D1 antisense RNA 1	13	45150031	45154568	q14.11	0.571429	0.265018	0.0286032	0.108788	0.306411
LINC00330	long intergenic non-protein coding RNA 330	13	45373639	45383766	q14.12	0.571429	0.265018	0.0286032	0.108788	0.306411
NUFIP1	nuclear fragile X mental retardation protein interacting protein 1	13	45513383	45563613	q14.12	0.571429	0.265018	0.0286032	0.108788	0.306411
KIAA1704		13	45563686	45602404		0.571429	0.265018	0.0286032	0.108788	0.306411
KCTD4	potassium channel tetramerization domain containing 4	13	45766987	45775175	q14.12	0.571429	0.268551	0.0313745	0.11862	0.302877
FAM194B		13	46115431	46189874		0.642857	0.286219	0.0111969	0.0547939	0.356638
SPERT	spermatid associated	13	46276445	46288693	q14.13	0.642857	0.293286	0.0136954	0.0643984	0.349571
SIAH3	siah E3 ubiquitin protein ligase family member 3	13	46354415	46425846	q14.13	0.642857	0.300353	0.0166078	0.072608	0.342504
ZC3H13	zinc finger CCCH-type containing 13	13	46536313	46626894	q14.13	0.642857	0.30742	0.0199775	0.0804773	0.335437
CPB2-AS1	CPB2 antisense RNA 1	13	46626982	46675482	q14.13	0.642857	0.303887	0.0182328	0.0740692	0.33897
CPB2	carboxypeptidase B2	13	46627321	46679211	q14.13	0.642857	0.303887	0.0182328	0.0740692	0.33897
LCP1	lymphocyte cytosolic protein 1 (L-plastin)	13	46700057	46756459	q14.13	0.642857	0.303887	0.0182328	0.0740692	0.33897
LINC00563	long intergenic non-protein coding RNA 563	13	46870579	46871979	q14.13	0.642857	0.29682	0.0150972	0.0703997	0.346037
KIAA0226L	KIAA0226-like	13	46916136	46961635	q14.13	0.642857	0.29682	0.0150972	0.0703997	0.346037
LRCH1	leucine-rich repeats and calponin homology (CH) domain containing 1	13	47127295	47327175	q14.13	0.642857	0.293286	0.0136954	0.0643984	0.349571
ESD	esterase D	13	47345390	47371367	q14.2	0.642857	0.286219	0.0111969	0.0547939	0.356638
HTR2A	5-hydroxytryptamine (serotonin) receptor 2A, G protein-coupled	13	47405676	47471211	q14.2	0.642857	0.286219	0.0111969	0.0547939	0.356638
SUCLA2	succinate-CoA ligase, ADP-forming, beta subunit	13	48516790	48575462	q14.2	0.642857	0.286219	0.0111969	0.0547939	0.356638
NUDT15	nudix hydrolase 15	13	48611702	48621282	q14.2	0.642857	0.286219	0.0111969	0.0547939	0.356638
MED4	mediator complex subunit 4	13	48649863	48669277	q14.2	0.642857	0.286219	0.0111969	0.0547939	0.356638
MED4-AS1	MED4 antisense RNA 1	13	48651272	48654129	q14.2	0.642857	0.286219	0.0111969	0.0547939	0.356638
ITM2B	integral membrane protein 2B	13	48807273	48836232	q14.2	0.642857	0.279152	0.00907069	0.0455235	0.363705
LINC00441	long intergenic non-protein coding RNA 441	13	48870648	48877797	q14.2	0.642857	0.275618	0.00813453	0.0410174	0.367239
RB1	retinoblastoma 1	13	48877882	49056026	q14.2	0.642857	0.303887	0.0182328	0.0740692	0.33897
LPAR6	lysophosphatidic acid receptor 6	13	48985181	49018840	q14.2	0.642857	0.300353	0.0166078	0.072608	0.342504
LINC00381	long intergenic non-protein coding RNA 381	13	74993309	75009296	q22.1	0.5	0.194346	0.0159518	0.072608	0.305654
LINC00347	long intergenic non-protein coding RNA 347	13	75126979	75131257	q22.1	0.5	0.194346	0.0159518	0.072608	0.305654
CTAGE11P	CTAGE family member 11, pseudogene	13	75811888	75814517	q22.2	0.5	0.180212	0.00929465	0.0465088	0.319788
TBC1D4	TBC1 domain family member 4	13	75858808	76056250	q22.2	0.5	0.180212	0.00929465	0.0465088	0.319788
COMMD6	COMM domain containing 6	13	76099349	76111991	q22.2	0.5	0.176678	0.00802445	0.0404797	0.323322
UCHL3	ubiquitin C-terminal hydrolase L3	13	76123615	76180156	q22.2	0.5	0.180212	0.00929465	0.0465088	0.319788
LMO7	LIM domain 7	13	76194569	76434006	q22.2	0.5	0.180212	0.00929465	0.0465088	0.319788
DDX11L10	DEAD/H (Asp-Glu-Ala-Asp/His) box helicase 11 like 10	16	61554	64090	p13.3	0.714286	0.19788	2.58204e-05	0.000562178	0.516406
POLR3K	polymerase (RNA) III (DNA directed) polypeptide K, 12.3 kDa	16	96978	103632	p13.3	0.714286	0.19788	2.58204e-05	0.000562178	0.516406
SNRNP25	small nuclear ribonucleoprotein, U11/U12 25kDa subunit	16	103828	107669	p13.3	0.714286	0.19788	2.58204e-05	0.000562178	0.516406
RHBDF1	rhomboid 5 homolog 1 (Drosophila)	16	108057	122629	p13.3	0.714286	0.19788	2.58204e-05	0.000562178	0.516406
MPG	N-methylpurine DNA glycosylase	16	127017	135850	p13.3	0.714286	0.19788	2.58204e-05	0.000562178	0.516406
NPRL3	NPR3-like, GATOR1 complex subunit	16	135803	188697	p13.3	0.714286	0.19788	2.58204e-05	0.000562178	0.516406
HBZ	hemoglobin subunit zeta	16	202853	204504	p13.3	0.714286	0.19788	2.58204e-05	0.000562178	0.516406
HBM	hemoglobin subunit mu	16	215972	216767	p13.3	0.714286	0.19788	2.58204e-05	0.000562178	0.516406
HBA2	hemoglobin subunit alpha 2	16	222845	223709	p13.3	0.714286	0.19788	2.58204e-05	0.000562178	0.516406
HBA1	hemoglobin subunit alpha 1	16	226678	227520	p13.3	0.714286	0.19788	2.58204e-05	0.000562178	0.516406
HBQ1	hemoglobin subunit theta 1	16	230332	231178	p13.3	0.714286	0.19788	2.58204e-05	0.000562178	0.516406
LUC7L	LUC7-like	16	238969	279449	p13.3	0.714286	0.19788	2.58204e-05	0.000562178	0.516406
ITFG3		16	284800	316119		0.714286	0.208481	5.11463e-05	0.000970915	0.505805
RGS11	regulator of G-protein signaling 11	16	318309	325914	p13.3	0.714286	0.208481	5.11463e-05	0.000970915	0.505805
ARHGDIG	Rho GDP dissociation inhibitor (GDI) gamma	16	330605	333003	p13.3	0.714286	0.208481	5.11463e-05	0.000970915	0.505805
PDIA2	protein disulfide isomerase family A member 2	16	333117	337209	p13.3	0.714286	0.208481	5.11463e-05	0.000970915	0.505805
AXIN1	axin 1	16	337439	402676	p13.3	0.714286	0.212014	6.34146e-05	0.00115272	0.502272
MRPL28	mitochondrial ribosomal protein L28	16	417383	420569	p13.3	0.714286	0.212014	6.34146e-05	0.00115272	0.502272
TMEM8A	transmembrane protein 8A	16	420775	431950	p13.3	0.714286	0.212014	6.34146e-05	0.00115272	0.502272
LOC100134368		16	432240	442960		0.714286	0.212014	6.34146e-05	0.00115272	0.502272
NME4	NME/NM23 nucleoside diphosphate kinase 4	16	447191	450754	p13.3	0.714286	0.212014	6.34146e-05	0.00115272	0.502272
DECR2	2,4-dienoyl-CoA reductase 2, peroxisomal	16	451857	462487	p13.3	0.714286	0.212014	6.34146e-05	0.00115272	0.502272
RAB11FIP3	RAB11 family interacting protein 3 (class II)	16	475667	572481	p13.3	0.714286	0.257951	0.00065154	0.00614697	0.456335
LINC00235	long intergenic non-protein coding RNA 235	16	576846	577407	p13.3	0.714286	0.293286	0.00252437	0.0164598	0.420999
SOLH		16	577855	604636		0.714286	0.293286	0.00252437	0.0164598	0.420999
MIR5587	microRNA 5587	16	585315	585368	p13.3	0.714286	0.293286	0.00252437	0.0164598	0.420999
MIR3176	microRNA 3176	16	593276	593366	p13.3	0.714286	0.293286	0.00252437	0.0164598	0.420999
C16orf11		16	610421	615529		0.714286	0.293286	0.00252437	0.0164598	0.420999
NHLRC4	NHL repeat containing 4	16	617031	619495	p13.3	0.714286	0.293286	0.00252437	0.0164598	0.420999
PIGQ	phosphatidylinositol glycan anchor biosynthesis class Q	16	619967	634136	p13.3	0.714286	0.293286	0.00252437	0.0164598	0.420999
RAB40C	RAB40C, member RAS oncogene family	16	639356	679273	p13.3	0.714286	0.318021	0.00555586	0.0317374	0.396265
WFIKKN1	WAP, follistatin/kazal, immunoglobulin, kunitz and netrin domain containing 1	16	681011	684116	p13.3	0.714286	0.318021	0.00555586	0.0317374	0.396265
C16orf13	chromosome 16 open reading frame 13	16	684428	686347	p13.3	0.714286	0.318021	0.00555586	0.0317374	0.396265
FAM195A	family with sequence similarity 195 member A	16	691848	698474	p13.3	0.714286	0.318021	0.00555586	0.0317374	0.396265
WDR90	WD repeat domain 90	16	699362	717829	p13.3	0.714286	0.321555	0.00616398	0.0348311	0.392731
RHOT2	ras homolog family member T2	16	718082	724174	p13.3	0.714286	0.321555	0.00616398	0.0348311	0.392731
RHBDL1	rhomboid, veinlet-like 1 (Drosophila)	16	726074	728267	p13.3	0.714286	0.321555	0.00616398	0.0348311	0.392731
STUB1	STIP1 homology and U-box containing protein 1, E3 ubiquitin protein ligase	16	730114	732768	p13.3	0.714286	0.321555	0.00616398	0.0348311	0.392731
JMJD8	jumonji domain containing 8	16	731666	734439	p13.3	0.714286	0.321555	0.00616398	0.0348311	0.392731
WDR24	WD repeat domain 24	16	734701	740400	p13.3	0.714286	0.321555	0.00616398	0.0348311	0.392731
FBXL16	F-box and leucine-rich repeat protein 16	16	742499	755825	p13.3	0.714286	0.321555	0.00616398	0.0348311	0.392731
METRN	meteorin, glial cell differentiation regulator	16	765172	767480	p13.3	0.714286	0.321555	0.00616398	0.0348311	0.392731
FAM173A	family with sequence similarity 173 member A	16	771141	772590	p13.3	0.714286	0.321555	0.00616398	0.0348311	0.392731
CCDC78	coiled-coil domain containing 78	16	772581	776473	p13.3	0.714286	0.321555	0.00616398	0.0348311	0.392731
HAGHL	hydroxyacylglutathione hydrolase-like	16	777265	779715	p13.3	0.714286	0.325088	0.0068249	0.0371503	0.389197
NARFL	nuclear prelamin A recognition factor-like	16	779768	790997	p13.3	0.714286	0.325088	0.0068249	0.0371503	0.389197
MSLN	mesothelin	16	810764	818865	p13.3	0.714286	0.328622	0.0075419	0.0381189	0.385664
MIR662	microRNA 662	16	820182	820277	p13.3	0.714286	0.328622	0.0075419	0.0381189	0.385664
RPUSD1	RNA pseudouridylate synthase domain containing 1	16	834973	838383	p13.3	0.714286	0.328622	0.0075419	0.0381189	0.385664
CHTF18	chromosome transmission fidelity factor 18	16	838621	848074	p13.3	0.714286	0.332155	0.00831838	0.0417656	0.38213
GNG13	guanine nucleotide binding protein (G protein), gamma 13	16	848040	850733	p13.3	0.714286	0.332155	0.00831838	0.0417656	0.38213
PRR25	proline rich 25	16	855442	863861	p13.3	0.714286	0.332155	0.00831838	0.0417656	0.38213
LMF1	lipase maturation factor 1	16	903634	1031318	p13.3	0.714286	0.332155	0.00831838	0.0417656	0.38213
SOX8	SRY-box 8	16	1031807	1036979	p13.3	0.714286	0.332155	0.00831838	0.0417656	0.38213
SSTR5-AS1	SSTR5 antisense RNA 1	16	1114081	1128731	p13.3	0.714286	0.332155	0.00831838	0.0417656	0.38213
SSTR5	somatostatin receptor 5	16	1122755	1131454	p13.3	0.714286	0.332155	0.00831838	0.0417656	0.38213
C1QTNF8	C1q and tumor necrosis factor related protein 8	16	1138225	1146244	p13.3	0.714286	0.332155	0.00831838	0.0417656	0.38213
CACNA1H	calcium channel, voltage-dependent, T type, alpha 1H subunit	16	1203240	1271772	p13.3	0.714286	0.328622	0.0075419	0.0381189	0.385664
TPSG1	tryptase gamma 1	16	1271650	1275254	p13.3	0.714286	0.328622	0.0075419	0.0381189	0.385664
TPSB2	tryptase beta 2 (gene/pseudogene)	16	1278335	1280185	p13.3	0.714286	0.328622	0.0075419	0.0381189	0.385664
TPSAB1	tryptase alpha/beta 1	16	1290677	1292555	p13.3	0.714286	0.328622	0.0075419	0.0381189	0.385664
TPSD1	tryptase delta 1	16	1306272	1308494	p13.3	0.714286	0.321555	0.00616398	0.0348311	0.392731
UBE2I	ubiquitin conjugating enzyme E2I	16	1359153	1377019	p13.3	0.714286	0.265018	0.000875986	0.00745179	0.449268
BAIAP3	BAI1-associated protein 3	16	1383605	1399442	p13.3	0.714286	0.261484	0.000756787	0.00703289	0.452802
TSR3	TSR3, 20S rRNA accumulation, homolog (S. cerevisiae)	16	1399240	1401873	p13.3	0.714286	0.261484	0.000756787	0.00703289	0.452802
GNPTG	N-acetylglucosamine-1-phosphate transferase, gamma subunit	16	1401899	1413352	p13.3	0.714286	0.261484	0.000756787	0.00703289	0.452802
UNKL	unkempt family zinc finger-like	16	1413205	1464705	p13.3	0.714286	0.261484	0.000756787	0.00703289	0.452802
C16orf91	chromosome 16 open reading frame 91	16	1469943	1479345	p13.3	0.714286	0.261484	0.000756787	0.00703289	0.452802
CCDC154	coiled-coil domain containing 154	16	1484388	1494490	p13.3	0.714286	0.261484	0.000756787	0.00703289	0.452802
CLCN7	chloride channel, voltage-sensitive 7	16	1494933	1525085	p13.3	0.714286	0.261484	0.000756787	0.00703289	0.452802
PTX4	pentraxin 4	16	1535939	1538468	p13.3	0.714286	0.24735	0.000406663	0.00416891	0.466936
TELO2	telomere maintenance 2	16	1543351	1560460	p13.3	0.714286	0.24735	0.000406663	0.00416891	0.466936
IFT140	intraflagellar transport 140	16	1560427	1662109	p13.3	0.714286	0.243816	0.000344822	0.00362002	0.470469
TMEM204	transmembrane protein 204	16	1578741	1605581	p13.3	0.714286	0.243816	0.000344822	0.00362002	0.470469
CRAMP1L		16	1664640	1727909		0.714286	0.243816	0.000344822	0.00362002	0.470469
HN1L	hematological and neurological expressed 1-like	16	1728277	1752073	p13.3	0.714286	0.243816	0.000344822	0.00362002	0.470469
MAPK8IP3	mitogen-activated protein kinase 8 interacting protein 3	16	1756220	1820318	p13.3	0.714286	0.243816	0.000344822	0.00362002	0.470469
MIR3177	microRNA 3177	16	1784985	1785067	p13.3	0.714286	0.243816	0.000344822	0.00362002	0.470469
NME3	NME/NM23 nucleoside diphosphate kinase 3	16	1820320	1821710	p13.3	0.714286	0.243816	0.000344822	0.00362002	0.470469
MRPS34	mitochondrial ribosomal protein S34	16	1821895	1823140	p13.3	0.714286	0.243816	0.000344822	0.00362002	0.470469
EME2	essential meiotic structure-specific endonuclease subunit 2	16	1823228	1826239	p13.3	0.714286	0.243816	0.000344822	0.00362002	0.470469
SPSB3	splA/ryanodine receptor domain and SOCS box containing 3	16	1826712	1832581	p13.3	0.714286	0.243816	0.000344822	0.00362002	0.470469
NUBP2	nucleotide binding protein 2	16	1832932	1839192	p13.3	0.714286	0.243816	0.000344822	0.00362002	0.470469
IGFALS	insulin like growth factor binding protein acid labile subunit	16	1840413	1844909	p13.3	0.714286	0.243816	0.000344822	0.00362002	0.470469
HAGH	hydroxyacylglutathione hydrolase	16	1859103	1877195	p13.3	0.714286	0.243816	0.000344822	0.00362002	0.470469
FAHD1	fumarylacetoacetate hydrolase domain containing 1	16	1877224	1890203	p13.3	0.714286	0.243816	0.000344822	0.00362002	0.470469
MEIOB	meiosis specific with OB domains	16	1883983	1922179	p13.3	0.714286	0.243816	0.000344822	0.00362002	0.470469
LINC00254	long intergenic non-protein coding RNA 254	16	1928285	1934232	p13.3	0.714286	0.243816	0.000344822	0.00362002	0.470469
HS3ST6	heparan sulfate-glucosamine 3-sulfotransferase 6	16	1961464	1968231	p13.3	0.714286	0.243816	0.000344822	0.00362002	0.470469
MSRB1	methionine sulfoxide reductase B1	16	1988233	1993294	p13.3	0.714286	0.240283	0.00029117	0.00351043	0.474003
RPL3L	ribosomal protein L3 like	16	1994579	2004679	p13.3	0.714286	0.240283	0.00029117	0.00351043	0.474003
NDUFB10	NADH:ubiquinone oxidoreductase subunit B10	16	2009516	2011976	p13.3	0.714286	0.243816	0.000344822	0.00362002	0.470469
RPS2	ribosomal protein S2	16	2012061	2014827	p13.3	0.714286	0.243816	0.000344822	0.00362002	0.470469
SNORA10	small nucleolar RNA, H/ACA box 10	16	2012334	2012467	p13.3	0.714286	0.243816	0.000344822	0.00362002	0.470469
SNORA64	small nucleolar RNA, H/ACA box 64	16	2012973	2013107	p13.3	0.714286	0.243816	0.000344822	0.00362002	0.470469
SNHG9	small nucleolar RNA host gene 9	16	2014996	2015505	p13.3	0.714286	0.243816	0.000344822	0.00362002	0.470469
SNORA78	small nucleolar RNA, H/ACA box 78	16	2015184	2015311	p13.3	0.714286	0.243816	0.000344822	0.00362002	0.470469
RNF151	ring finger protein 151	16	2016874	2018976	p13.3	0.714286	0.243816	0.000344822	0.00362002	0.470469
TBL3	transducin (beta)-like 3	16	2022063	2028751	p13.3	0.714286	0.243816	0.000344822	0.00362002	0.470469
NOXO1	NADPH oxidase organizer 1	16	2028917	2031550	p13.3	0.714286	0.243816	0.000344822	0.00362002	0.470469
GFER	growth factor, augmenter of liver regeneration	16	2034149	2037750	p13.3	0.714286	0.243816	0.000344822	0.00362002	0.470469
SYNGR3	synaptogyrin 3	16	2039945	2044276	p13.3	0.714286	0.261484	0.000756787	0.00703289	0.452802
ZNF598	zinc finger protein 598	16	2047652	2059822	p13.3	0.714286	0.261484	0.000756787	0.00703289	0.452802
NPW	neuropeptide W	16	2069520	2070756	p13.3	0.714286	0.261484	0.000756787	0.00703289	0.452802
SLC9A3R2	solute carrier family 9, subfamily A (NHE3, cation proton antiporter 3), member 3 regulator 2	16	2076868	2089027	p13.3	0.714286	0.275618	0.00133207	0.0104777	0.438667
NTHL1	nth-like DNA glycosylase 1	16	2089815	2097867	p13.3	0.642857	0.275618	0.00813453	0.0410174	0.367239
TSC2	tuberous sclerosis 2	16	2097989	2138713	p13.3	0.642857	0.289753	0.0123971	0.0587981	0.353104
PKD1	polycystic kidney disease 1 (autosomal dominant)	16	2138710	2185899	p13.3	0.642857	0.300353	0.0166078	0.072608	0.342504
MIR1225	microRNA 1225	16	2140195	2140285	p13.3	0.642857	0.286219	0.0111969	0.0547939	0.356638
MIR4516	microRNA 4516	16	2183119	2183205	p13.3	0.642857	0.29682	0.0150972	0.0703997	0.346037
MIR3180-5	microRNA 3180-5	16	2185977	2186130	p13.3	0.642857	0.29682	0.0150972	0.0703997	0.346037
RAB26	RAB26, member RAS oncogene family	16	2198650	2204141	p13.3	0.642857	0.30742	0.0199775	0.0804773	0.335437
SNORD60	small nucleolar RNA, C/D box 60	16	2205023	2205106	p13.3	0.642857	0.30742	0.0199775	0.0804773	0.335437
TRAF7	TNF receptor associated factor 7	16	2205798	2228130	p13.3	0.642857	0.30742	0.0199775	0.0804773	0.335437
CASKIN1	CASK interacting protein 1	16	2227183	2246465	p13.3	0.642857	0.30742	0.0199775	0.0804773	0.335437
MLST8	MTOR associated protein, LST8 homolog	16	2255177	2259418	p13.3	0.642857	0.30742	0.0199775	0.0804773	0.335437
BRICD5	BRICHOS domain containing 5	16	2259253	2261069	p13.3	0.642857	0.30742	0.0199775	0.0804773	0.335437
PGP	phosphoglycolate phosphatase	16	2261602	2264822	p13.3	0.642857	0.30742	0.0199775	0.0804773	0.335437
E4F1	E4F transcription factor 1	16	2273566	2285743	p13.3	0.714286	0.29682	0.00284564	0.0184932	0.417466
DNASE1L2	deoxyribonuclease I-like 2	16	2286467	2288712	p13.3	0.714286	0.289753	0.00223362	0.0153053	0.424533
ECI1	enoyl-CoA delta isomerase 1	16	2289872	2301602	p13.3	0.714286	0.279152	0.00152234	0.0115913	0.435134
RNPS1	RNA binding protein S1, serine-rich domain	16	2303099	2318413	p13.3	0.714286	0.275618	0.00133207	0.0104777	0.438667
MIR3677	microRNA 3677	16	2320713	2320773	p13.3	0.714286	0.187279	1.22251e-05	0.000363354	0.527007
MIR940	microRNA 940	16	2321747	2321841	p13.3	0.714286	0.187279	1.22251e-05	0.000363354	0.527007
MIR4717	microRNA 4717	16	2324620	2324692	p13.3	0.714286	0.187279	1.22251e-05	0.000363354	0.527007
ABCA3	ATP binding cassette subfamily A member 3	16	2325878	2390747	p13.3	0.714286	0.187279	1.22251e-05	0.000363354	0.527007
ABCA17P	ATP binding cassette subfamily A member 17, pseudogene	16	2390922	2476700	p13.3	0.642857	0.155477	1.77403e-05	0.000399546	0.48738
CCNF	cyclin F	16	2479394	2508859	p13.3	0.642857	0.155477	1.77403e-05	0.000399546	0.48738
C16orf59	chromosome 16 open reading frame 59	16	2510114	2514964	p13.3	0.642857	0.155477	1.77403e-05	0.000399546	0.48738
NTN3	netrin 3	16	2521499	2524146	p13.3	0.642857	0.155477	1.77403e-05	0.000399546	0.48738
TBC1D24	TBC1 domain family member 24	16	2525146	2555734	p13.3	0.642857	0.155477	1.77403e-05	0.000399546	0.48738
ATP6V0C	ATPase, H+ transporting, lysosomal 16kDa, V0 subunit c	16	2563726	2570224	p13.3	0.642857	0.155477	1.77403e-05	0.000399546	0.48738
AMDHD2	amidohydrolase domain containing 2	16	2570362	2580955	p13.3	0.642857	0.155477	1.77403e-05	0.000399546	0.48738
CEMP1	cementum protein 1	16	2580035	2581409	p13.3	0.642857	0.155477	1.77403e-05	0.000399546	0.48738
MIR3178	microRNA 3178	16	2581922	2582006	p13.3	0.642857	0.155477	1.77403e-05	0.000399546	0.48738
PDPK1	3-phosphoinositide dependent protein kinase 1	16	2587964	2653191	p13.3	0.642857	0.159011	2.36891e-05	0.000522536	0.483847
NUDT7	nudix hydrolase 7	16	77756388	77776157	q23.1	0.642857	0.282686	0.0100898	0.0499258	0.360172
VAT1L	vesicle amine transport 1-like	16	77822482	78014001	q23.1	0.642857	0.282686	0.0100898	0.0499258	0.360172
WWOX	WW domain containing oxidoreductase	16	78133326	79246564	q23.1	0.642857	0.29682	0.0150972	0.0703997	0.346037
PLCG2	phospholipase C gamma 2	16	81812898	81991899	q23.3	0.642857	0.321555	0.0282678	0.107774	0.321302
SDR42E1	short chain dehydrogenase/reductase family 42E, member 1	16	82031250	82045093	q23.3	0.642857	0.321555	0.0282678	0.107774	0.321302
HSD17B2	hydroxysteroid (17-beta) dehydrogenase 2	16	82068857	82132139	q23.3	0.642857	0.321555	0.0282678	0.107774	0.321302
MPHOSPH6	M-phase phosphoprotein 6	16	82181766	82203829	q23.3	0.642857	0.321555	0.0282678	0.107774	0.321302
CDH13	cadherin 13	16	82660398	83830215	q23.3	0.714286	0.318021	0.00555586	0.0317374	0.396265
MIR3182	microRNA 3182	16	83541950	83542013	q23.3	0.714286	0.300353	0.00319983	0.0206017	0.413932
HSBP1	heat shock factor binding protein 1	16	83841507	83846607	q23.3	0.642857	0.300353	0.0166078	0.072608	0.342504
MLYCD	malonyl-CoA decarboxylase	16	83932729	83949787	q23.3	0.642857	0.300353	0.0166078	0.072608	0.342504
OSGIN1	oxidative stress induced growth inhibitor 1	16	83986826	83999937	q23.3	0.642857	0.300353	0.0166078	0.072608	0.342504
NECAB2	N-terminal EF-hand calcium binding protein 2	16	84002236	84036379	q23.3	0.642857	0.300353	0.0166078	0.072608	0.342504
CYBA	cytochrome b-245, alpha polypeptide	16	88709696	88717492	q24.2	0.714286	0.374558	0.0236538	0.0938424	0.339727
MVD	mevalonate diphosphate decarboxylase	16	88718347	88729495	q24.2	0.714286	0.378092	0.0255587	0.0982878	0.336194
SNAI3-AS1	SNAI3 antisense RNA 1	16	88729780	88753594	q24.2	0.714286	0.378092	0.0255587	0.0982878	0.336194
SNAI3	snail family zinc finger 3	16	88744089	88752882	q24.2	0.714286	0.378092	0.0255587	0.0982878	0.336194
RNF166	ring finger protein 166	16	88762902	88772829	q24.3	0.714286	0.371025	0.0218615	0.0878261	0.343261
CTU2	cytosolic thiouridylase subunit 2 homolog (S. pombe)	16	88772890	88781786	q24.3	0.714286	0.381625	0.0275807	0.105256	0.33266
PIEZO1	piezo-type mechanosensitive ion channel component 1	16	88781745	88851372	q24.3	0.714286	0.378092	0.0255587	0.0982878	0.336194
MIR4722	microRNA 4722	16	88782685	88782745	q24.3	0.714286	0.371025	0.0218615	0.0878261	0.343261
CDT1	chromatin licensing and DNA replication factor 1	16	88870185	88875666	q24.3	0.714286	0.374558	0.0236538	0.0938424	0.339727
APRT	adenine phosphoribosyltransferase	16	88875876	88878342	q24.3	0.714286	0.374558	0.0236538	0.0938424	0.339727
GALNS	galactosamine (N-acetyl)-6-sulfatase	16	88880141	88923374	q24.3	0.714286	0.374558	0.0236538	0.0938424	0.339727
TRAPPC2L	trafficking protein particle complex 2-like	16	88923505	88927520	q24.3	0.714286	0.374558	0.0236538	0.0938424	0.339727
PABPN1L	poly(A) binding protein, nuclear 1-like (cytoplasmic)	16	88929747	88933068	q24.3	0.714286	0.374558	0.0236538	0.0938424	0.339727
CBFA2T3	core-binding factor, runt domain, alpha subunit 2; translocated to, 3	16	88941262	89043504	q24.3	0.714286	0.392226	0.0343975	0.119508	0.32206
ACSF3	acyl-CoA synthetase family member 3	16	89160216	89222171	q24.3	0.714286	0.367491	0.0201771	0.0812673	0.346795
BHLHA9	basic helix-loop-helix family member a9	17	1173857	1174565	p13.3	0.5	0.166078	0.00499736	0.0295057	0.333922
TUSC5	tumor suppressor candidate 5	17	1182956	1204281	p13.3	0.571429	0.169611	0.000668928	0.00629338	0.401817
INPP5K	inositol polyphosphate-5-phosphatase K	17	1397870	1420182	p13.3	0.5	0.187279	0.0122873	0.0582892	0.312721
PITPNA-AS1	PITPNA antisense RNA 1	17	1420212	1421390	p13.3	0.5	0.183746	0.0107122	0.0525088	0.316254
PITPNA	phosphatidylinositol transfer protein alpha	17	1421282	1466110	p13.3	0.5	0.183746	0.0107122	0.0525088	0.316254
SLC43A2	solute carrier family 43 (amino acid system L transporter), member 2	17	1477695	1532130	p13.3	0.5	0.183746	0.0107122	0.0525088	0.316254
SCARF1	scavenger receptor class F member 1	17	1537151	1549041	p13.3	0.5	0.183746	0.0107122	0.0525088	0.316254
RILP	Rab interacting lysosomal protein	17	1549444	1553392	p13.3	0.5	0.183746	0.0107122	0.0525088	0.316254
PRPF8	pre-mRNA processing factor 8	17	1553922	1588176	p13.3	0.5	0.183746	0.0107122	0.0525088	0.316254
TLCD2	TLC domain containing 2	17	1606083	1613662	p13.3	0.5	0.173145	0.00689145	0.0371503	0.326855
MIR22HG	MIR22 host gene	17	1614797	1619566	p13.3	0.5	0.173145	0.00689145	0.0371503	0.326855
MIR22	microRNA 22	17	1617196	1617281	p13.3	0.5	0.173145	0.00689145	0.0371503	0.326855
WDR81	WD repeat domain 81	17	1619816	1641893	p13.3	0.5	0.173145	0.00689145	0.0371503	0.326855
SERPINF2	serpin peptidase inhibitor, clade F (alpha-2 antiplasmin, pigment epithelium derived factor), member 2	17	1646129	1658559	p13.3	0.5	0.173145	0.00689145	0.0371503	0.326855
SERPINF1	serpin peptidase inhibitor, clade F (alpha-2 antiplasmin, pigment epithelium derived factor), member 1	17	1665258	1680859	p13.3	0.5	0.173145	0.00689145	0.0371503	0.326855
SMYD4	SET and MYND domain containing 4	17	1682828	1733175	p13.3	0.5	0.173145	0.00689145	0.0371503	0.326855
RPA1	replication protein A1	17	1733272	1802848	p13.3	0.5	0.169611	0.00588567	0.0333706	0.330389
TEX14	testis expressed 14	17	56634037	56769416	q22	0.357143	0.0424028	1.30474e-05	0.000363354	0.31474
RAD51C	RAD51 paralog C	17	56769962	56811692	q22	0.357143	0.0424028	1.30474e-05	0.000363354	0.31474
PPM1E	protein phosphatase, Mg2+/Mn2+ dependent 1E	17	56833229	57062540	q22	0.357143	0.0424028	1.30474e-05	0.000363354	0.31474
TRIM37	tripartite motif containing 37	17	57059999	57184266	q22	0.357143	0.0424028	1.30474e-05	0.000363354	0.31474
SKA2	spindle and kinetochore associated complex subunit 2	17	57187307	57232800	q22	0.357143	0.0388693	5.55554e-06	0.000206757	0.318274
MIR454	microRNA 454	17	57215118	57215233	q22	0.357143	0.0388693	5.55554e-06	0.000206757	0.318274
MIR301A	microRNA 301a	17	57228496	57228582	q22	0.357143	0.0353357	2.11385e-06	9.82213e-05	0.321807
PRR11	proline rich 11	17	57232859	57284070	q22	0.357143	0.0353357	2.11385e-06	9.82213e-05	0.321807
SMG8	SMG8 nonsense mediated mRNA decay factor	17	57287370	57292611	q22	0.357143	0.0353357	2.11385e-06	9.82213e-05	0.321807
DHX40	DEAH (Asp-Glu-Ala-His) box polypeptide 40	17	57642885	57685713	q23.1	0.428571	0.0318021	2.06635e-09	9.18475e-07	0.396769
CLTC	clathrin, heavy chain (Hc)	17	57697049	57774317	q23.1	0.428571	0.0318021	2.06635e-09	9.18475e-07	0.396769
PTRH2	peptidyl-tRNA hydrolase 2	17	57774666	57784856	q23.1	0.428571	0.0318021	2.06635e-09	9.18475e-07	0.396769
VMP1	vacuole membrane protein 1	17	57784862	57917952	q23.1	0.428571	0.0318021	2.06635e-09	9.18475e-07	0.396769
MIR21	microRNA 21	17	57918626	57918698	q23.1	0.428571	0.0318021	2.06635e-09	9.18475e-07	0.396769
TUBD1	tubulin delta 1	17	57936840	57970306	q23.1	0.428571	0.0318021	2.06635e-09	9.18475e-07	0.396769
RPS6KB1	ribosomal protein S6 kinase, 70kDa, polypeptide 1	17	57970442	58027786	q23.1	0.428571	0.0353357	8.64545e-09	2.20411e-06	0.393236
RNFT1	ring finger protein, transmembrane 1	17	58029722	58042117	q23.1	0.357143	0.0318021	7.01732e-07	4.46795e-05	0.325341
TBC1D3P1-DHX40P1	TBC1D3P1-DHX40P1 readthrough transcribed pseudogene	17	58053384	58096336	q23.1	0.357143	0.0318021	7.01732e-07	4.46795e-05	0.325341
MIR4737	microRNA 4737	17	58120385	58120466	q23.1	0.357143	0.0318021	7.01732e-07	4.46795e-05	0.325341
HEATR6	HEAT repeat containing 6	17	58120551	58156292	q23.1	0.357143	0.0318021	7.01732e-07	4.46795e-05	0.325341
LOC645638		17	58160926	58165828		0.357143	0.0318021	7.01732e-07	4.46795e-05	0.325341
LOC653653		17	58179120	58180280		0.357143	0.0318021	7.01732e-07	4.46795e-05	0.325341
CA4	carbonic anhydrase IV	17	58227301	58236906	q23.1	0.357143	0.0282686	1.96981e-07	1.36887e-05	0.328874
USP32	ubiquitin specific peptidase 32	17	58254690	58469586	q23.2	0.357143	0.0282686	1.96981e-07	1.36887e-05	0.328874
SCARNA20	small Cajal body-specific RNA 20	17	58308876	58309006	q23.2	0.357143	0.0282686	1.96981e-07	1.36887e-05	0.328874
C17orf64	chromosome 17 open reading frame 64	17	58499864	58508787	q23.2	0.357143	0.024735	4.48461e-08	6.03705e-06	0.332408
APPBP2	amyloid beta precursor protein (cytoplasmic tail) binding protein 2	17	58520519	58603580	q23.2	0.357143	0.024735	4.48461e-08	6.03705e-06	0.332408
PPM1D	protein phosphatase, Mg2+/Mn2+ dependent 1D	17	58677543	58743640	q23.2	0.357143	0.0212014	7.82345e-09	2.20411e-06	0.335941
BCAS3	breast carcinoma amplified sequence 3	17	58755171	59470199	q23.2	0.357143	0.0212014	7.82345e-09	2.20411e-06	0.335941
TBX2	T-box 2	17	59477256	59486827	q23.2	0.357143	0.0212014	7.82345e-09	2.20411e-06	0.335941
C17orf82	chromosome 17 open reading frame 82	17	59489111	59490641	q23.2	0.357143	0.0212014	7.82345e-09	2.20411e-06	0.335941
TBX4	T-box 4	17	59533806	59561664	q23.2	0.357143	0.0212014	7.82345e-09	2.20411e-06	0.335941
NACA2	nascent polypeptide-associated complex alpha subunit 2	17	59667793	59668563	q23.2	0.357143	0.0212014	7.82345e-09	2.20411e-06	0.335941
BRIP1	BRCA1 interacting protein C-terminal helicase 1	17	59756546	59940920	q23.2	0.357143	0.024735	4.48461e-08	6.03705e-06	0.332408
INTS2	integrator complex subunit 2	17	59942727	60005377	q23.2	0.357143	0.024735	4.48461e-08	6.03705e-06	0.332408
MED13	mediator complex subunit 13	17	60019965	60142643	q23.2	0.357143	0.024735	4.48461e-08	6.03705e-06	0.332408
TBC1D3P2	TBC1 domain family member 3 pseudogene 2	17	60342066	60353016	q23.2	0.357143	0.024735	4.48461e-08	6.03705e-06	0.332408
EFCAB3	EF-hand calcium binding domain 3	17	60447578	60493839	q23.2	0.357143	0.024735	4.48461e-08	6.03705e-06	0.332408
METTL2A	methyltransferase like 2A	17	60501245	60527454	q23.2	0.357143	0.024735	4.48461e-08	6.03705e-06	0.332408
TLK2	tousled like kinase 2	17	60556385	60692841	q23.2	0.357143	0.0282686	1.96981e-07	1.36887e-05	0.328874
MRC2	mannose receptor, C type 2	17	60704761	60770962	q23.2	0.357143	0.0282686	1.96981e-07	1.36887e-05	0.328874
MARCH10	membrane associated ring-CH-type finger 10	17	60778674	60885705	q23.2	0.357143	0.0282686	1.96981e-07	1.36887e-05	0.328874
MIR548W	microRNA 548w	17	60798857	61268734	p12.1	0.357143	0.0282686	1.96981e-07	1.36887e-05	0.328874
TANC2	tetratricopeptide repeat, ankyrin repeat and coiled-coil containing 2	17	61086897	61505067	q23.2	0.357143	0.0282686	1.96981e-07	1.36887e-05	0.328874
CYB561	cytochrome b561	17	61509664	61523722	q23.3	0.357143	0.024735	4.48461e-08	6.03705e-06	0.332408
ACE	angiotensin I converting enzyme	17	61554421	61575741	q23.3	0.357143	0.024735	4.48461e-08	6.03705e-06	0.332408
KCNH6	potassium channel, voltage gated eag related subfamily H, member 6	17	61600694	61626338	q23.3	0.357143	0.024735	4.48461e-08	6.03705e-06	0.332408
DCAF7	DDB1 and CUL4 associated factor 7	17	61627821	61671642	q23.3	0.357143	0.024735	4.48461e-08	6.03705e-06	0.332408
TACO1	translational activator of mitochondrially encoded cytochrome c oxidase I	17	61678230	61685725	q23.3	0.357143	0.024735	4.48461e-08	6.03705e-06	0.332408
MAP3K3	mitogen-activated protein kinase kinase kinase 3	17	61699800	61773670	q23.3	0.357143	0.024735	4.48461e-08	6.03705e-06	0.332408
LINC00673		17	70399462	70588943		0.357143	0.0388693	5.55554e-06	0.000206757	0.318274
LINC00511	long intergenic non-protein coding RNA 511	17	70594179	70636611	q24.3	0.357143	0.0318021	7.01732e-07	4.46795e-05	0.325341
SLC39A11	solute carrier family 39 member 11	17	70642084	71088853	q24.3	0.357143	0.0353357	2.11385e-06	9.82213e-05	0.321807
RBFOX3	RNA binding protein, fox-1 homolog (C. elegans) 3	17	77085426	77478563	q25.3	0.357143	0.0353357	2.11385e-06	9.82213e-05	0.321807
MIR4739	microRNA 4739	17	77680984	77681058	q25.3	0.357143	0.0353357	2.11385e-06	9.82213e-05	0.321807
ENPP7	ectonucleotide pyrophosphatase/phosphodiesterase 7	17	77704881	77716021	q25.3	0.357143	0.0318021	7.01732e-07	4.46795e-05	0.325341
CBX2	chromobox 2	17	77751976	77761449	q25.3	0.357143	0.0318021	7.01732e-07	4.46795e-05	0.325341
CBX8	chromobox 8	17	77768175	77770915	q25.3	0.357143	0.0318021	7.01732e-07	4.46795e-05	0.325341
CBX4	chromobox 4	17	77806954	77813213	q25.3	0.357143	0.0282686	1.96981e-07	1.36887e-05	0.328874
TBC1D16	TBC1 domain family member 16	17	77906141	78009657	q25.3	0.357143	0.0282686	1.96981e-07	1.36887e-05	0.328874
CCDC40	coiled-coil domain containing 40	17	78010430	78074412	q25.3	0.357143	0.0282686	1.96981e-07	1.36887e-05	0.328874
RPTOR	regulatory associated protein of MTOR, complex 1	17	78518624	78940173	q25.3	0.571429	0.240283	0.0139708	0.0654899	0.331146
CHMP6	charged multivesicular body protein 6	17	78965640	78973933	q25.3	0.571429	0.212014	0.00513365	0.0297945	0.359414
BAIAP2-AS1	BAIAP2 antisense RNA 1 (head to head)	17	79002932	79008519	q25.3	0.571429	0.212014	0.00513365	0.0297945	0.359414
BAIAP2	BAI1-associated protein 2	17	79008946	79091232	q25.3	0.571429	0.212014	0.00513365	0.0297945	0.359414
AATK	apoptosis-associated tyrosine kinase	17	79091095	79139872	q25.3	0.571429	0.190813	0.00204452	0.014235	0.380616
MIR657	microRNA 657	17	79099075	79099173	q25.3	0.571429	0.190813	0.00204452	0.014235	0.380616
MIR3065		17	79099676	79099755		0.571429	0.190813	0.00204452	0.014235	0.380616
MIR338		17	79099682	79099749		0.571429	0.190813	0.00204452	0.014235	0.380616
MIR1250	microRNA 1250	17	79106995	79107108	q25.3	0.571429	0.187279	0.00172315	0.0129817	0.384149
AATK-AS1	AATK antisense RNA 1	17	79139306	79156964	q25.3	0.571429	0.187279	0.00172315	0.0129817	0.384149
AZI1		17	79163392	79196751		0.571429	0.183746	0.00144407	0.0111943	0.387683
ENTHD2	ENTH domain containing 2	17	79202076	79212891	q25.3	0.571429	0.183746	0.00144407	0.0111943	0.387683
C17orf89	chromosome 17 open reading frame 89	17	79213110	79215098	q25.3	0.571429	0.183746	0.00144407	0.0111943	0.387683
SLC38A10	solute carrier family 38 member 10	17	79218798	79269096	q25.3	0.571429	0.183746	0.00144407	0.0111943	0.387683
LINC00482	long intergenic non-protein coding RNA 482	17	79276623	79283048	q25.3	0.571429	0.176678	0.0009959	0.00805128	0.39475
TMEM105	transmembrane protein 105	17	79285071	79304474	q25.3	0.571429	0.176678	0.0009959	0.00805128	0.39475
BAHCC1	BAH domain and coiled-coil containing 1	17	79373539	79433358	q25.3	0.571429	0.180212	0.00120299	0.00956466	0.391217
MIR4740	microRNA 4740	17	79374515	79374578	q25.3	0.571429	0.176678	0.0009959	0.00805128	0.39475
MIR3186	microRNA 3186	17	79418129	79418214	q25.3	0.571429	0.180212	0.00120299	0.00956466	0.391217
ACTG1	actin gamma 1	17	79476996	79479892	q25.3	0.571429	0.173145	0.00081904	0.00745179	0.398284
FSCN2	fascin actin-bundling protein 2, retinal	17	79495416	79504156	q25.3	0.571429	0.173145	0.00081904	0.00745179	0.398284
C17orf70		17	79506910	79519429		0.571429	0.173145	0.00081904	0.00745179	0.398284
NPLOC4	NPL4 homolog, ubiquitin recognition factor	17	79523912	79604138	q25.3	0.571429	0.176678	0.0009959	0.00805128	0.39475
TSPAN10	tetraspanin 10	17	79609348	79615779	q25.3	0.571429	0.176678	0.0009959	0.00805128	0.39475
PDE6G	phosphodiesterase 6G	17	79617488	79623607	q25.3	0.571429	0.176678	0.0009959	0.00805128	0.39475
OXLD1	oxidoreductase-like domain containing 1	17	79632065	79633618	q25.3	0.571429	0.176678	0.0009959	0.00805128	0.39475
CCDC137	coiled-coil domain containing 137	17	79633760	79640936	q25.3	0.571429	0.176678	0.0009959	0.00805128	0.39475
ARL16	ADP ribosylation factor like GTPase 16	17	79648223	79650954	q25.3	0.571429	0.176678	0.0009959	0.00805128	0.39475
HGS	hepatocyte growth factor-regulated tyrosine kinase substrate	17	79650961	79669151	q25.3	0.571429	0.176678	0.0009959	0.00805128	0.39475
MRPL12	mitochondrial ribosomal protein L12	17	79670399	79674556	q25.3	0.571429	0.176678	0.0009959	0.00805128	0.39475
SLC25A10	solute carrier family 25 (mitochondrial carrier; dicarboxylate transporter), member 10	17	79679265	79688046	q25.3	0.571429	0.176678	0.0009959	0.00805128	0.39475
GCGR	glucagon receptor	17	79762009	79771889	q25.3	0.571429	0.176678	0.0009959	0.00805128	0.39475
FAM195B	family with sequence similarity 195 member B	17	79780292	79791167	q25.3	0.571429	0.176678	0.0009959	0.00805128	0.39475
PPP1R27	protein phosphatase 1 regulatory subunit 27	17	79791367	79792926	q25.3	0.571429	0.176678	0.0009959	0.00805128	0.39475
P4HB	prolyl 4-hydroxylase, beta polypeptide	17	79801033	79818544	q25.3	0.571429	0.176678	0.0009959	0.00805128	0.39475
ARHGDIA	Rho GDP dissociation inhibitor (GDI) alpha	17	79825596	79829282	q25.3	0.571429	0.176678	0.0009959	0.00805128	0.39475
ALYREF	Aly/REF export factor	17	79845710	79849462	q25.3	0.571429	0.180212	0.00120299	0.00956466	0.391217
ANAPC11	anaphase promoting complex subunit 11	17	79849598	79858363	q25.3	0.571429	0.180212	0.00120299	0.00956466	0.391217
NPB	neuropeptide B	17	79860071	79860781	q25.3	0.571429	0.180212	0.00120299	0.00956466	0.391217
PCYT2	phosphate cytidylyltransferase 2, ethanolamine	17	79860776	79869340	q25.3	0.571429	0.180212	0.00120299	0.00956466	0.391217
SIRT7	sirtuin 7	17	79869814	79876058	q25.3	0.571429	0.180212	0.00120299	0.00956466	0.391217
MAFG	v-maf avian musculoaponeurotic fibrosarcoma oncogene homolog G	17	79876144	79885587	q25.3	0.571429	0.180212	0.00120299	0.00956466	0.391217
MAFG-AS1	MAFG antisense RNA 1 (head to head)	17	79885704	79888629	q25.3	0.571429	0.180212	0.00120299	0.00956466	0.391217
PYCR1	pyrroline-5-carboxylate reductase 1	17	79890266	79894968	q25.3	0.571429	0.180212	0.00120299	0.00956466	0.391217
MYADML2	myeloid-associated differentiation marker-like 2	17	79897520	79905109	q25.3	0.571429	0.180212	0.00120299	0.00956466	0.391217
NOTUM	notum pectinacetylesterase homolog (Drosophila)	17	79910382	79919057	q25.3	0.571429	0.180212	0.00120299	0.00956466	0.391217
ASPSCR1	alveolar soft part sarcoma chromosome region, candidate 1	17	79935425	79975282	q25.3	0.571429	0.183746	0.00144407	0.0111943	0.387683
STRA13	stimulated by retinoic acid 13	17	79976578	79980785	q25.3	0.571429	0.183746	0.00144407	0.0111943	0.387683
LRRC45	leucine rich repeat containing 45	17	79981279	79989027	q25.3	0.571429	0.183746	0.00144407	0.0111943	0.387683
RAC3	ras-related C3 botulinum toxin substrate 3 (rho family, small GTP binding protein Rac3)	17	79989531	79992080	q25.3	0.571429	0.190813	0.00204452	0.014235	0.380616
DCXR	dicarbonyl/L-xylulose reductase	17	79993756	79995573	q25.3	0.571429	0.180212	0.00120299	0.00956466	0.391217
RFNG	RFNG O-fucosylpeptide 3-beta-N-acetylglucosaminyltransferase	17	80005777	80009650	q25.3	0.571429	0.180212	0.00120299	0.00956466	0.391217
GPS1	G protein pathway suppressor 1	17	80009762	80015346	q25.3	0.571429	0.176678	0.0009959	0.00805128	0.39475
DUS1L	dihydrouridine synthase 1-like	17	80015747	80023697	q25.3	0.571429	0.176678	0.0009959	0.00805128	0.39475
FASN	fatty acid synthase	17	80036213	80056106	q25.3	0.571429	0.176678	0.0009959	0.00805128	0.39475
CCDC57	coiled-coil domain containing 57	17	80059345	80170689	q25.3	0.571429	0.183746	0.00144407	0.0111943	0.387683
SLC16A3	solute carrier family 16 (monocarboxylate transporter), member 3	17	80186281	80197375	q25.3	0.571429	0.159011	0.000348197	0.00363762	0.412418
CSNK1D	casein kinase 1, delta	17	80200536	80231594	q25.3	0.571429	0.159011	0.000348197	0.00363762	0.412418
CD7	CD7 molecule	17	80272745	80275480	q25.3	0.571429	0.113074	6.70391e-06	0.000225938	0.458354
SECTM1	secreted and transmembrane 1	17	80278899	80291921	q25.3	0.571429	0.113074	6.70391e-06	0.000225938	0.458354
TEX19	testis expressed 19	17	80317122	80321652	q25.3	0.571429	0.113074	6.70391e-06	0.000225938	0.458354
UTS2R	urotensin 2 receptor	17	80332200	80333370	q25.3	0.571429	0.113074	6.70391e-06	0.000225938	0.458354
OGFOD3	2-oxoglutarate and iron-dependent oxygenase domain containing 3	17	80347085	80376513	q25.3	0.571429	0.113074	6.70391e-06	0.000225938	0.458354
HEXDC	hexosaminidase (glycosyl hydrolase family 20, catalytic domain) containing	17	80376251	80400516	q25.3	0.571429	0.113074	6.70391e-06	0.000225938	0.458354
C17orf62	chromosome 17 open reading frame 62	17	80400462	80408707	q25.3	0.571429	0.113074	6.70391e-06	0.000225938	0.458354
NARF	nuclear prelamin A recognition factor	17	80416059	80446143	q25.3	0.571429	0.113074	6.70391e-06	0.000225938	0.458354
FOXK2	forkhead box K2	17	80477593	80562483	q25.3	0.571429	0.113074	6.70391e-06	0.000225938	0.458354
WDR45L		17	80572437	80606411		0.571429	0.113074	6.70391e-06	0.000225938	0.458354
RAB40B	RAB40B, member RAS oncogene family	17	80614942	80656598	q25.3	0.571429	0.113074	6.70391e-06	0.000225938	0.458354
FN3KRP	fructosamine 3 kinase related protein	17	80674581	80685893	q25.3	0.571429	0.113074	6.70391e-06	0.000225938	0.458354
FN3K	fructosamine 3 kinase	17	80693451	80709073	q25.3	0.571429	0.113074	6.70391e-06	0.000225938	0.458354
TBCD	tubulin folding cofactor D	17	80709939	80901062	q25.3	0.571429	0.113074	6.70391e-06	0.000225938	0.458354
ZNF750	zinc finger protein 750	17	80787309	80797931	q25.3	0.571429	0.113074	6.70391e-06	0.000225938	0.458354
B3GNTL1	UDP-GlcNAc:betaGal beta-1,3-N-acetylglucosaminyltransferase-like 1	17	80901666	81009686	q25.3	0.571429	0.113074	6.70391e-06	0.000225938	0.458354
METRNL	meteorin, glial cell differentiation regulator-like	17	81037566	81052591	q25.3	0.571429	0.113074	6.70391e-06	0.000225938	0.458354
FLJ43681		17	81174665	81188573		0.571429	0.109541	4.44077e-06	0.000168463	0.461888
C2CD4C	C2 calcium-dependent domain containing 4C	19	405442	409170	p13.3	0.5	0.162544	0.00421698	0.0251312	0.337456
SHC2	SHC (Src homology 2 domain containing) transforming protein 2	19	416582	460996	p13.3	0.5	0.166078	0.00499736	0.0295057	0.333922
ODF3L2	outer dense fiber of sperm tails 3-like 2	19	463345	474983	p13.3	0.5	0.166078	0.00499736	0.0295057	0.333922
MADCAM1	mucosal vascular addressin cell adhesion molecule 1	19	496489	505343	p13.3	0.5	0.166078	0.00499736	0.0295057	0.333922
TPGS1	tubulin polyglutamylase complex subunit 1	19	507496	519654	p13.3	0.5	0.169611	0.00588567	0.0333706	0.330389
CDC34	cell division cycle 34	19	531732	542087	p13.3	0.5	0.169611	0.00588567	0.0333706	0.330389
GZMM	granzyme M	19	544033	549920	p13.3	0.5	0.173145	0.00689145	0.0371503	0.326855
BSG	basigin (Ok blood group)	19	571276	583493	p13.3	0.5	0.173145	0.00689145	0.0371503	0.326855
HCN2	hyperpolarization activated cyclic nucleotide gated potassium channel 2	19	589892	617159	p13.3	0.5	0.183746	0.0107122	0.0525088	0.316254
POLRMT	polymerase (RNA) mitochondrial (DNA directed)	19	617222	633568	p13.3	0.5	0.183746	0.0107122	0.0525088	0.316254
FGF22	fibroblast growth factor 22	19	639925	643604	p13.3	0.5	0.180212	0.00929465	0.0465088	0.319788
RNF126	ring finger protein 126	19	647525	663233	p13.3	0.5	0.180212	0.00929465	0.0465088	0.319788
FSTL3	follistatin-like 3 (secreted glycoprotein)	19	676388	683392	p13.3	0.5	0.183746	0.0107122	0.0525088	0.316254
PRSS57	protease, serine 57	19	685545	695461	p13.3	0.5	0.183746	0.0107122	0.0525088	0.316254
PALM	paralemmin	19	708952	748330	p13.3	0.5	0.183746	0.0107122	0.0525088	0.316254
C19orf21		19	751145	764318		0.5	0.183746	0.0107122	0.0525088	0.316254
PTBP1	polypyrimidine tract binding protein 1	19	797391	812327	p13.3	0.5	0.183746	0.0107122	0.0525088	0.316254
MIR4745	microRNA 4745	19	804939	805001	p13.3	0.5	0.183746	0.0107122	0.0525088	0.316254
LPPR3		19	812487	821952		0.5	0.183746	0.0107122	0.0525088	0.316254
MIR3187	microRNA 3187	19	813583	813653	p13.3	0.5	0.183746	0.0107122	0.0525088	0.316254
AZU1	azurocidin 1	19	827830	832017	p13.3	0.5	0.183746	0.0107122	0.0525088	0.316254
PRTN3	proteinase 3	19	840984	848175	p13.3	0.5	0.183746	0.0107122	0.0525088	0.316254
ELANE	elastase, neutrophil expressed	19	852290	856246	p13.3	0.5	0.190813	0.0140304	0.0654899	0.309187
CFD	complement factor D (adipsin)	19	859664	863610	p13.3	0.5	0.190813	0.0140304	0.0654899	0.309187
MED16	mediator complex subunit 16	19	867961	893218	p13.3	0.5	0.190813	0.0140304	0.0654899	0.309187
R3HDM4	R3H domain containing 4	19	896502	913225	p13.3	0.5	0.190813	0.0140304	0.0654899	0.309187
KISS1R	KISS1 receptor	19	917341	921015	p13.3	0.5	0.190813	0.0140304	0.0654899	0.309187
ARID3A	AT-rich interaction domain 3A	19	926036	972803	p13.3	0.5	0.190813	0.0140304	0.0654899	0.309187
WDR18	WD repeat domain 18	19	984327	994569	p13.3	0.5	0.190813	0.0140304	0.0654899	0.309187
GRIN3B	glutamate receptor, ionotropic, N-methyl-D-aspartate 3B	19	1000436	1009723	p13.3	0.5	0.190813	0.0140304	0.0654899	0.309187
C19orf6		19	1009649	1021141		0.5	0.190813	0.0140304	0.0654899	0.309187
CNN2	calponin 2	19	1026297	1039064	p13.3	0.5	0.190813	0.0140304	0.0654899	0.309187
ABCA7	ATP binding cassette subfamily A member 7	19	1040101	1065570	p13.3	0.5	0.190813	0.0140304	0.0654899	0.309187
HMHA1	histocompatibility (minor) HA-1	19	1065921	1086627	p13.3	0.5	0.190813	0.0140304	0.0654899	0.309187
POLR2E	polymerase (RNA) II (DNA directed) polypeptide E, 25kDa	19	1086577	1095391	p13.3	0.5	0.190813	0.0140304	0.0654899	0.309187
GPX4	glutathione peroxidase 4	19	1103935	1106787	p13.3	0.5	0.190813	0.0140304	0.0654899	0.309187
SBNO2	strawberry notch homolog 2 (Drosophila)	19	1107632	1174282	p13.3	0.5	0.194346	0.0159518	0.072608	0.305654
MUM1	melanoma associated antigen (mutated) 1	19	1354975	1378430	p13.3	0.571429	0.254417	0.0213697	0.0859825	0.317012
NDUFS7	NADH:ubiquinone oxidoreductase core subunit S7	19	1383882	1395588	p13.3	0.571429	0.243816	0.015602	0.0722249	0.327612
GAMT	guanidinoacetate N-methyltransferase	19	1397024	1401569	p13.3	0.571429	0.243816	0.015602	0.0722249	0.327612
DAZAP1	DAZ associated protein 1	19	1407583	1435682	p13.3	0.571429	0.243816	0.015602	0.0722249	0.327612
RPS15	ribosomal protein S15	19	1438362	1440492	p13.3	0.571429	0.24735	0.017374	0.072608	0.324079
APC2	adenomatosis polyposis coli 2	19	1450147	1473243	p13.3	0.571429	0.24735	0.017374	0.072608	0.324079
C19orf25	chromosome 19 open reading frame 25	19	1473199	1479228	p13.3	0.571429	0.24735	0.017374	0.072608	0.324079
PCSK4	proprotein convertase subtilisin/kexin type 4	19	1481426	1490407	p13.3	0.571429	0.24735	0.017374	0.072608	0.324079
REEP6	receptor accessory protein 6	19	1491164	1497924	p13.3	0.571429	0.24735	0.017374	0.072608	0.324079
ADAMTSL5	ADAMTS like 5	19	1505016	1513188	p13.3	0.571429	0.240283	0.0139708	0.0654899	0.331146
PLK5	polo-like kinase 5	19	1524072	1535455	p13.3	0.571429	0.226148	0.00870867	0.0437159	0.34528
MEX3D	mex-3 RNA binding family member D	19	1554667	1568057	p13.3	0.571429	0.215548	0.00589262	0.0333858	0.355881
MBD3	methyl-CpG binding domain protein 3	19	1576677	1592652	p13.3	0.571429	0.215548	0.00589262	0.0333858	0.355881
DOT1L	DOT1-like histone H3K79 methyltransferase	19	2164147	2232577	p13.3	0.5	0.19788	0.0180619	0.0734257	0.30212
PLEKHJ1	pleckstrin homology domain containing J1	19	2233154	2236328	p13.3	0.5	0.194346	0.0159518	0.072608	0.305654
MIR1227	microRNA 1227	19	2234060	2234148	p13.3	0.5	0.194346	0.0159518	0.072608	0.305654
SF3A2	splicing factor 3a subunit 2	19	2236815	2248678	p13.3	0.5	0.194346	0.0159518	0.072608	0.305654
AMH	anti-Mullerian hormone	19	2249112	2252072	p13.3	0.5	0.194346	0.0159518	0.072608	0.305654
MIR4321	microRNA 4321	19	2250637	2250717	p13.3	0.5	0.194346	0.0159518	0.072608	0.305654
JSRP1	junctional sarcoplasmic reticulum protein 1	19	2252249	2256422	p13.3	0.5	0.194346	0.0159518	0.072608	0.305654
OAZ1	ornithine decarboxylase antizyme 1	19	2269519	2273487	p13.3	0.5	0.194346	0.0159518	0.072608	0.305654
C19orf35	chromosome 19 open reading frame 35	19	2274630	2282181	p13.3	0.5	0.194346	0.0159518	0.072608	0.305654
LINGO3	leucine rich repeat and Ig domain containing 3	19	2289773	2308156	p13.3	0.5	0.194346	0.0159518	0.072608	0.305654
LSM7	LSM7 homolog, U6 small nuclear RNA and mRNA degradation associated	19	2321519	2328614	p13.3	0.5	0.194346	0.0159518	0.072608	0.305654
SPPL2B	signal peptide peptidase like 2B	19	2328628	2355100	p13.3	0.5	0.194346	0.0159518	0.072608	0.305654
TLE2	transducin like enhancer of split 2	19	2997635	3047633	p13.3	0.5	0.190813	0.0140304	0.0654899	0.309187
AES	amino-terminal enhancer of split	19	3052907	3062964	p13.3	0.5	0.183746	0.0107122	0.0525088	0.316254
GNA11	guanine nucleotide binding protein (G protein), alpha 11 (Gq class)	19	3094407	3121454	p13.3	0.5	0.183746	0.0107122	0.0525088	0.316254
GNA15	guanine nucleotide binding protein (G protein), alpha 15 (Gq class)	19	3136190	3163766	p13.3	0.5	0.183746	0.0107122	0.0525088	0.316254
S1PR4	sphingosine-1-phosphate receptor 4	19	3178735	3180330	p13.3	0.5	0.180212	0.00929465	0.0465088	0.319788
NCLN	nicalin	19	3185874	3209573	p13.3	0.5	0.180212	0.00929465	0.0465088	0.319788
CELF5	CUGBP, Elav-like family member 5	19	3224700	3297073	p13.3	0.5	0.180212	0.00929465	0.0465088	0.319788
NFIC	nuclear factor I/C (CCAAT-binding transcription factor)	19	3359560	3469215	p13.3	0.5	0.183746	0.0107122	0.0525088	0.316254
C19orf77		19	3474404	3480540		0.5	0.176678	0.00802445	0.0404797	0.323322
DOHH	deoxyhypusine hydroxylase/monooxygenase	19	3490818	3500938	p13.3	0.5	0.176678	0.00802445	0.0404797	0.323322
FZR1	fizzy/cell division cycle 20 related 1	19	3506294	3536755	p13.3	0.5	0.176678	0.00802445	0.0404797	0.323322
MFSD12	major facilitator superfamily domain containing 12	19	3538262	3557571	p13.3	0.5	0.176678	0.00802445	0.0404797	0.323322
C19orf71	chromosome 19 open reading frame 71	19	3539154	3544028	p13.3	0.5	0.176678	0.00802445	0.0404797	0.323322
HMG20B	high mobility group 20B	19	3572942	3579081	p13.3	0.5	0.173145	0.00689145	0.0371503	0.326855
GIPC3	GIPC PDZ domain containing family member 3	19	3585568	3593539	p13.3	0.5	0.173145	0.00689145	0.0371503	0.326855
TBXA2R	thromboxane A2 receptor	19	3594503	3606831	p13.3	0.5	0.173145	0.00689145	0.0371503	0.326855
CACTIN-AS1	CACTIN antisense RNA 1	19	3607244	3613928	p13.3	0.5	0.173145	0.00689145	0.0371503	0.326855
CACTIN	cactin, spliceosome C complex subunit	19	3610626	3626813	p13.3	0.5	0.173145	0.00689145	0.0371503	0.326855
PIP5K1C	phosphatidylinositol-4-phosphate 5-kinase, type I, gamma	19	3630178	3700477	p13.3	0.5	0.173145	0.00689145	0.0371503	0.326855
STAP2	signal transducing adaptor family member 2	19	4324039	4338847	p13.3	0.357143	0.0565371	0.000177435	0.00235626	0.300606
MPND	MPN domain containing	19	4343523	4360083	p13.3	0.357143	0.0565371	0.000177435	0.00235626	0.300606
SH3GL1	SH3-domain GRB2-like 1	19	4360363	4400565	p13.3	0.357143	0.0565371	0.000177435	0.00235626	0.300606
CHAF1A	chromatin assembly factor 1 subunit A	19	4402659	4443394	p13.3	0.357143	0.0565371	0.000177435	0.00235626	0.300606
UBXN6	UBX domain protein 6	19	4445002	4457791	p13.3	0.357143	0.0282686	1.96981e-07	1.36887e-05	0.328874
MIR4746	microRNA 4746	19	4445974	4446045	p13.3	0.357143	0.0282686	1.96981e-07	1.36887e-05	0.328874
HDGFRP2		19	4472254	4502222		0.357143	0.0282686	1.96981e-07	1.36887e-05	0.328874
PLIN4	perilipin 4	19	4502191	4517716	p13.3	0.357143	0.0282686	1.96981e-07	1.36887e-05	0.328874
PLIN5	perilipin 5	19	4522543	4535208	p13.3	0.357143	0.0282686	1.96981e-07	1.36887e-05	0.328874
LRG1	leucine-rich alpha-2-glycoprotein 1	19	4537226	4540036	p13.3	0.357143	0.0282686	1.96981e-07	1.36887e-05	0.328874
SEMA6B	sema domain, transmembrane domain (TM), and cytoplasmic domain, (semaphorin) 6B	19	4542599	4559771	p13.3	0.357143	0.0282686	1.96981e-07	1.36887e-05	0.328874
TNFAIP8L1	TNF alpha induced protein 8 like 1	19	4639526	4655580	p13.3	0.357143	0.0282686	1.96981e-07	1.36887e-05	0.328874
C19orf10		19	4657556	4670415		0.357143	0.0282686	1.96981e-07	1.36887e-05	0.328874
DPP9	dipeptidyl-peptidase 9	19	4675243	4723855	p13.3	0.357143	0.0282686	1.96981e-07	1.36887e-05	0.328874
LOC100131094		19	4679293	4685960		0.357143	0.0282686	1.96981e-07	1.36887e-05	0.328874
MIR7-3HG	MIR7-3 host gene	19	4769116	4772568	p13.3	0.357143	0.0282686	1.96981e-07	1.36887e-05	0.328874
MIR7-3	microRNA 7-3	19	4770681	4770791	p13.3	0.357143	0.0282686	1.96981e-07	1.36887e-05	0.328874
FEM1A	fem-1 homolog a (C. elegans)	19	4791727	4795571	p13.3	0.357143	0.0282686	1.96981e-07	1.36887e-05	0.328874
TICAM1	toll-like receptor adaptor molecule 1	19	4815935	4831754	p13.3	0.357143	0.0282686	1.96981e-07	1.36887e-05	0.328874
PLIN3	perilipin 3	19	4838345	4867780	p13.3	0.357143	0.0282686	1.96981e-07	1.36887e-05	0.328874
ARRDC5	arrestin domain containing 5	19	4890448	4902879	p13.3	0.357143	0.0282686	1.96981e-07	1.36887e-05	0.328874
UHRF1	ubiquitin-like with PHD and ring finger domains 1	19	4909509	4962165	p13.3	0.357143	0.0282686	1.96981e-07	1.36887e-05	0.328874
MIR4747	microRNA 4747	19	4932698	4932752	p13.3	0.357143	0.0282686	1.96981e-07	1.36887e-05	0.328874
KDM4B	lysine (K)-specific demethylase 4B	19	4969123	5153608	p13.3	0.357143	0.0318021	7.01732e-07	4.46795e-05	0.325341
PTPRS	protein tyrosine phosphatase, receptor type, S	19	5205518	5340814	p13.3	0.357143	0.0353357	2.11385e-06	9.82213e-05	0.321807
ZNRF4	zinc and ring finger 4	19	5455425	5456867	p13.3	0.357143	0.0282686	1.96981e-07	1.36887e-05	0.328874
TINCR	tissue differentiation-inducing non-protein coding RNA	19	5558177	5568005	p13.3	0.357143	0.0282686	1.96981e-07	1.36887e-05	0.328874
SAFB2	scaffold attachment factor B2	19	5587009	5622938	p13.3	0.357143	0.0318021	7.01732e-07	4.46795e-05	0.325341
SAFB	scaffold attachment factor B	19	5623045	5668489	p13.3	0.357143	0.0318021	7.01732e-07	4.46795e-05	0.325341
C19orf70	chromosome 19 open reading frame 70	19	5678432	5680911	p13.3	0.357143	0.0318021	7.01732e-07	4.46795e-05	0.325341
HSD11B1L	hydroxysteroid (11-beta) dehydrogenase 1-like	19	5680775	5688534	p13.3	0.357143	0.0318021	7.01732e-07	4.46795e-05	0.325341
RPL36	ribosomal protein L36	19	5690271	5691678	p13.3	0.357143	0.0318021	7.01732e-07	4.46795e-05	0.325341
LONP1	lon peptidase 1, mitochondrial	19	5691844	5720176	p13.3	0.357143	0.0318021	7.01732e-07	4.46795e-05	0.325341
CATSPERD	catsper channel auxiliary subunit delta	19	5720687	5778742	p13.3	0.357143	0.0318021	7.01732e-07	4.46795e-05	0.325341
DNMT1	DNA (cytosine-5-)-methyltransferase 1	19	10244021	10305755	p13.2	0.642857	0.318021	0.0259872	0.0998054	0.324836
KCNK6	potassium channel, two pore domain subfamily K, member 6	19	38810483	38819649	q13.2	0.357143	0.0353357	2.11385e-06	9.82213e-05	0.321807
CATSPERG	catsper channel auxiliary subunit gamma	19	38826442	38861589	q13.2	0.357143	0.0353357	2.11385e-06	9.82213e-05	0.321807
PSMD8	proteasome 26S subunit, non-ATPase 8	19	38865189	38874464	q13.2	0.357143	0.0353357	2.11385e-06	9.82213e-05	0.321807
GGN	gametogenetin	19	38874991	38878668	q13.2	0.357143	0.0353357	2.11385e-06	9.82213e-05	0.321807
SPRED3	sprouty-related, EVH1 domain containing 3	19	38880839	38890523	q13.2	0.357143	0.0353357	2.11385e-06	9.82213e-05	0.321807
FAM98C	family with sequence similarity 98 member C	19	38893774	38899728	q13.2	0.357143	0.0353357	2.11385e-06	9.82213e-05	0.321807
RASGRP4	RAS guanyl releasing protein 4	19	38899697	38916945	q13.2	0.357143	0.0353357	2.11385e-06	9.82213e-05	0.321807
RYR1	ryanodine receptor 1 (skeletal)	19	38924339	39078204	q13.2	0.357143	0.0424028	1.30474e-05	0.000363354	0.31474
MAP4K1	mitogen-activated protein kinase kinase kinase kinase 1	19	39078280	39108643	q13.2	0.357143	0.0424028	1.30474e-05	0.000363354	0.31474
EIF3K	eukaryotic translation initiation factor 3 subunit K	19	39109721	39127595	q13.2	0.357143	0.0388693	5.55554e-06	0.000206757	0.318274
FAM19A5	family with sequence similarity 19 (chemokine (C-C motif)-like), member A5	22	48885287	49147744	q13.32	0.428571	0.0777385	8.97954e-05	0.00137449	0.350833
MIR4535	microRNA 4535	22	49176106	49176165	q13.32	0.428571	0.0742049	5.67333e-05	0.00104579	0.354366
LOC100128946		22	49262581	49294198		0.428571	0.0742049	5.67333e-05	0.00104579	0.354366
FOXO4	forkhead box O4	23	70315998	70323384	q13.1	0.428571	0.0176678	5.1234e-13	1.50871e-09	0.410904
CXorf65	chromosome X open reading frame 65	23	70323738	70326638	q13.1	0.428571	0.0176678	5.1234e-13	1.50871e-09	0.410904
IL2RG	interleukin 2 receptor subunit gamma	23	70327253	70331481	q13.1	0.428571	0.0176678	5.1234e-13	1.50871e-09	0.410904
MED12	mediator complex subunit 12	23	70338405	70362304	q13.1	0.428571	0.0176678	5.1234e-13	1.50871e-09	0.410904
NLGN3	neuroligin 3	23	70364680	70391051	q13.1	0.428571	0.0176678	5.1234e-13	1.50871e-09	0.410904
BCYRN1	brain cytoplasmic RNA 1	23	70430034	70948962	p21	0.428571	0.0176678	5.1234e-13	1.50871e-09	0.410904
GJB1	gap junction protein beta 1	23	70435061	70445065	q13.1	0.428571	0.0176678	5.1234e-13	1.50871e-09	0.410904
ZMYM3	zinc finger, MYM-type 3	23	70459473	70475047	q13.1	0.428571	0.0176678	5.1234e-13	1.50871e-09	0.410904
MECP2	methyl-CpG binding protein 2	23	153287263	153363188	q28	0.5	0.0671378	3.22979e-07	2.19272e-05	0.432862
OPN1LW	opsin 1 (cone pigments), long-wave-sensitive	23	153409724	153424507	q28	0.5	0.0671378	3.22979e-07	2.19272e-05	0.432862
OPN1MW2	opsin 1 (cone pigments), medium-wave-sensitive 2	23	153485202	153498755	q28	0.5	0.0671378	3.22979e-07	2.19272e-05	0.432862
OPN1MW	opsin 1 (cone pigments), medium-wave-sensitive	23	153485202	153499470	q28	0.5	0.0671378	3.22979e-07	2.19272e-05	0.432862
TEX28	testis expressed 28	23	153498929	153523564	q28	0.5	0.0671378	3.22979e-07	2.19272e-05	0.432862
TKTL1	transketolase-like 1	23	153524026	153558713	q28	0.5	0.0671378	3.22979e-07	2.19272e-05	0.432862
SPRY3	sprouty RTK signaling antagonist 3	23	154997450	155012117	q28	0.642857	0.106007	6.65434e-08	8.7577e-06	0.53685
VAMP7	vesicle associated membrane protein 7	23	155110942	155173433	q28	0.642857	0.106007	6.65434e-08	8.7577e-06	0.53685
IL9R	interleukin 9 receptor	23	155227245	155240482	q28	0.642857	0.106007	6.65434e-08	8.7577e-06	0.53685
