# Supplementary material for: Germline BRCA2 mutations drive prostate cancers with distinct evolutionary trajectories
Source: Nat Commun. 2017 Jan 9;8:13671. doi: 10.1038/ncomms13671 (PMC5227331; doi:10.1038/ncomms13671)
Supplement: Supplementary Data 2 — List of genes within mega-basepair bins that have significant differentially abundant genomic rearrangements between the BRCA2-mutant (n = 12) and sporadic PCa (n = 200) as calculated using a difference in proportions test and corrected using FDR. [file ncomms13671-s3.xlsx]

## Sheet: Sheet1
Supplementary Data 2 : List of genes within mega-basepair bins that have significant differentially abundant genomic rearrangements between the BRCA2-mutant (n = 12) and sporadic PCa (n = 200) as calculated using a difference in proportions test and corrected using FDR
Significant Bin	Gene Name	Description	Chromosome	Start	End	Band	Number of BRCA2-mutant samples with a mutation in 1Mbp bin	Frequency of translocation in BRCA2-mutant samples	Frequency of deletion in BRCA2-mutant samples	Frequency of inversion in BRCA2-mutant samples	Number of sporadic samples with a mutation in 1Mbp bin	Frequency of translocation in sporadic samples	Frequency of deletion in sporadic samples	Frequency of inversion in sporadic samples	Proportion test p-value
chr3:6000001-7000000	GRM7-AS3	GRM7 antisense RNA 3 [Source:HGNC Symbol;Acc:HGNC:42444]	3	6631689	6805449	p26.1	4	0	0	4	0	0	0	0	3.69921e-11
	GRM7-AS2	GRM7 antisense RNA 2 [Source:HGNC Symbol;Acc:HGNC:40266]	3	6892632	6894022	p26.1
	GRM7	glutamate receptor, metabotropic 7 [Source:HGNC Symbol;Acc:HGNC:4599]	3	6770001	7741533	p26.1
	MRPS36P1	mitochondrial ribosomal protein S36 pseudogene 1 [Source:HGNC Symbol;Acc:HGNC:29771]	3	6773037	6773343	p26.1
chr5:170000001-171000000	GABRP	gamma-aminobutyric acid (GABA) A receptor, pi [Source:HGNC Symbol;Acc:HGNC:4089]	5	170763350	170814047	q35.1	7	0	1	6	7	1	6	0	0.0154446
	DOCK2	dedicator of cytokinesis 2 [Source:HGNC Symbol;Acc:HGNC:2988]	5	169637247	170083382	q35.1
	LINC01366	long intergenic non-protein coding RNA 1366 [Source:HGNC Symbol;Acc:HGNC:27416]	5	170331429	170333879	q35.1
	KCNMB1	potassium channel subfamily M regulatory beta subunit 1 [Source:HGNC Symbol;Acc:HGNC:6285]	5	170374671	170389677	q35.1
		uncharacterized LOC101928033 [Source:EntrezGene;Acc:101928033]	5	170389493	170422844	q35.1
	C5orf58	chromosome 5 open reading frame 58 [Source:HGNC Symbol;Acc:HGNC:37272]	5	170232447	170252575	q35.1
	LCP2	lymphocyte cytosolic protein 2 [Source:HGNC Symbol;Acc:HGNC:6529]	5	170246237	170298227	q35.1
	KCNIP1	Kv channel interacting protein 1 [Source:HGNC Symbol;Acc:HGNC:15521]	5	170353487	170736632	q35.1
	RN7SL623P	RNA, 7SL, cytoplasmic 623, pseudogene [Source:HGNC Symbol;Acc:HGNC:46639]	5	170866835	170867144	q35.1
	RANBP17	RAN binding protein 17 [Source:HGNC Symbol;Acc:HGNC:14428]	5	170861870	171300015	q35.1
	FOXI1	forkhead box I1 [Source:HGNC Symbol;Acc:HGNC:3815]	5	170105897	170109725	q35.1
	KRT18P41	keratin 18 pseudogene 41 [Source:HGNC Symbol;Acc:HGNC:33411]	5	170140664	170141940	q35.1
	LINC01187	long intergenic non-protein coding RNA 1187 [Source:HGNC Symbol;Acc:HGNC:49575]	5	170191579	170199141	q35.1
	MIR378E	microRNA 378e [Source:HGNC Symbol;Acc:HGNC:41671]	5	170028488	170028566	q35.1
chr5:178000001-179000000	ZFP2	ZFP2 zinc finger protein [Source:HGNC Symbol;Acc:HGNC:26138]	5	178895894	178933212	q35.3	6	0	0	6	2	0	1	1	5.4849e-06
	PIGFP1	phosphatidylinositol glycan anchor biosynthesis class F pseudogene 1 [Source:HGNC Symbol;Acc:HGNC:8963]	5	178922064	178922716	q35.3
	NHP2	NHP2 ribonucleoprotein [Source:HGNC Symbol;Acc:HGNC:14377]	5	178149460	178153967	q35.3
	RMND5B	required for meiotic nuclear division 5 homolog B [Source:HGNC Symbol;Acc:HGNC:26181]	5	178130996	178150565	q35.3
	GRM6	glutamate receptor, metabotropic 6 [Source:HGNC Symbol;Acc:HGNC:4598]	5	178978327	178996206	q35.3
	PHYKPL	5-phosphohydroxy-L-lysine phospho-lyase [Source:HGNC Symbol;Acc:HGNC:28249]	5	178208497	178232791	q35.3
	HNRNPAB	heterogeneous nuclear ribonucleoprotein A/B [Source:HGNC Symbol;Acc:HGNC:5034]	5	178204507	178211180	q35.3
	AACSP1	acetoacetyl-CoA synthetase pseudogene 1 [Source:HGNC Symbol;Acc:HGNC:18226]	5	178764861	178818435	q35.3
	ZNF454	zinc finger protein 454 [Source:HGNC Symbol;Acc:HGNC:21200]	5	178941191	178966433	q35.3
	RNU1-39P	RNA, U1 small nuclear 39, pseudogene [Source:HGNC Symbol;Acc:HGNC:48381]	5	178884715	178884879	q35.3
	RN7SL646P	RNA, 7SL, cytoplasmic 646, pseudogene [Source:HGNC Symbol;Acc:HGNC:46662]	5	178377924	178378220	q35.3
	COL23A1	collagen, type XXIII, alpha 1 [Source:HGNC Symbol;Acc:HGNC:22990]	5	178237618	178590555	q35.3
	FAM153C	family with sequence similarity 153 member C [Source:HGNC Symbol;Acc:HGNC:33936]	5	178006405	178055559	q35.3
	ZNF354A	zinc finger protein 354A [Source:HGNC Symbol;Acc:HGNC:11628]	5	178711592	178730702	q35.3
	CLK4	CDC like kinase 4 [Source:HGNC Symbol;Acc:HGNC:13659]	5	178602664	178630615	q35.3
	GMCL1P1	germ cell-less, spermatogenesis associated 1 pseudogene 1 [Source:HGNC Symbol;Acc:HGNC:19717]	5	178185719	178187299	q35.3
	ZNF354B	zinc finger protein 354B [Source:HGNC Symbol;Acc:HGNC:17197]	5	178859953	178888122	q35.3
	RN7SKP70	RNA, 7SK small nuclear pseudogene 70 [Source:HGNC Symbol;Acc:HGNC:45794]	5	178619728	178619998	q35.3
	N4BP3	NEDD4 binding protein 3 [Source:HGNC Symbol;Acc:HGNC:29852]	5	178113443	178126087	q35.3
chr6:28000001-29000000	ZBED9	zinc finger, BED-type containing 9 [Source:HGNC Symbol;Acc:HGNC:13851]	6	28571630	28616212	p22.1	3	2	1	0	2	0	2	0	0.0389986
	ZKSCAN8	zinc finger with KRAB and SCAN domains 8 [Source:HGNC Symbol;Acc:HGNC:12983]	6	28141910	28159472	p22.1
	ZNF192P1	zinc finger protein 192 pseudogene 1 [Source:HGNC Symbol;Acc:HGNC:18777]	6	28161781	28169594	p22.1
	HCG15	HLA complex group 15 (non-protein coding) [Source:HGNC Symbol;Acc:HGNC:18361]	6	28986203	28987484	p22.1
	ZSCAN16	zinc finger and SCAN domain containing 16 [Source:HGNC Symbol;Acc:HGNC:20813]	6	28124560	28130082	p22.1
	ZSCAN16-AS1	ZSCAN16 antisense RNA 1 [Source:HGNC Symbol;Acc:HGNC:48982]	6	28121795	28137293	p22.1
	TRIM27	tripartite motif containing 27 [Source:HGNC Symbol;Acc:HGNC:9975]	6	28903002	28923989	p22.1
	ZNF311	zinc finger protein 311 [Source:HGNC Symbol;Acc:HGNC:13847]	6	28994785	29005316	p22.1
	LINC01556	long intergenic non-protein coding RNA 1556 [Source:HGNC Symbol;Acc:HGNC:21195]	6	28943877	28944537	p22.1
	KRT18P1	keratin 18 pseudogene 1 [Source:HGNC Symbol;Acc:HGNC:6434]	6	28969130	28970460	p22.1
	HCG16	HLA complex group 16 (non-protein coding) [Source:HGNC Symbol;Acc:HGNC:20424]	6	28986800	28988536	p22.1
	ZNF90P2	zinc finger protein 90 pseudogene 2 [Source:HGNC Symbol;Acc:HGNC:21687]	6	28888832	28889906	p22.1
	HCG14	HLA complex group 14 (non-protein coding) [Source:HGNC Symbol;Acc:HGNC:18323]	6	28896530	28897322	p22.1
	IQCB2P	IQ motif containing B2 pseudogene [Source:HGNC Symbol;Acc:HGNC:17727]	6	28010723	28012355	p22.1
	ZSCAN12	zinc finger and SCAN domain containing 12 [Source:HGNC Symbol;Acc:HGNC:13172]	6	28378955	28399734	p22.1
	OR2B7P	olfactory receptor family 2 subfamily B member 7 pseudogene [Source:HGNC Symbol;Acc:HGNC:13967]	6	28046434	28047367	p22.1
	ZSCAN12P1	zinc finger and SCAN domain containing 12 pseudogene 1 [Source:HGNC Symbol;Acc:HGNC:13850]	6	28091154	28093664	p22.1
	LINC01623	long intergenic non-protein coding RNA 1623 [Source:HGNC Symbol;Acc:HGNC:52050]	6	28859625	28864630	p22.1
	PGBD1	piggyBac transposable element derived 1 [Source:HGNC Symbol;Acc:HGNC:19398]	6	28281572	28302549	p22.1
	RPL13P	ribosomal protein L13 pseudogene [Source:HGNC Symbol;Acc:HGNC:13978]	6	28861416	28862047	p22.1
	NOP56P1	NOP56 ribonucleoprotein pseudogene 1 [Source:HGNC Symbol;Acc:HGNC:13962]	6	28783633	28784004	p22.1
	OR2W2P	olfactory receptor family 2 subfamily W member 2 pseudogene [Source:HGNC Symbol;Acc:HGNC:13970]	6	28033947	28034855	p22.1
	ZSCAN26	zinc finger and SCAN domain containing 26 [Source:HGNC Symbol;Acc:HGNC:12978]	6	28267010	28278224	p22.1
	ZNF602P	zinc finger protein 602, pseudogene [Source:HGNC Symbol;Acc:HGNC:23313]	6	28115628	28116551	p22.1
	ZKSCAN4	zinc finger with KRAB and SCAN domains 4 [Source:HGNC Symbol;Acc:HGNC:13854]	6	28244623	28252224	p22.1
	RNU6-930P	RNA, U6 small nuclear 930, pseudogene [Source:HGNC Symbol;Acc:HGNC:47893]	6	28915645	28915744	p22.1
	RN7SL471P	RNA, 7SL, cytoplasmic 471, pseudogene [Source:HGNC Symbol;Acc:HGNC:46487]	6	28977475	28977773	p22.1
		Small nucleolar RNA U3 [Source:RFAM;Acc:RF00012]	6	28015568	28015777	p22.1
	RPSAP2	ribosomal protein SA pseudogene 2 [Source:HGNC Symbol;Acc:HGNC:18771]	6	28732017	28732904	p22.1
	OR2B8P	olfactory receptor family 2 subfamily B member 8 pseudogene [Source:HGNC Symbol;Acc:HGNC:13968]	6	28053228	28054165	p22.1
	ZNF603P	zinc finger protein 603, pseudogene [Source:HGNC Symbol;Acc:HGNC:23322]	6	28176188	28176674	p22.1
	ZNF192P2	zinc finger protein 192 pseudogene 2 [Source:HGNC Symbol;Acc:HGNC:42862]	6	28188050	28189432	p22.1
	TOB2P1	transducer of ERBB2, 2 pseudogene 1 [Source:HGNC Symbol;Acc:HGNC:13986]	6	28217643	28218634	p22.1
	ZSCAN23	zinc finger and SCAN domain containing 23 [Source:HGNC Symbol;Acc:HGNC:21193]	6	28431930	28443502	p22.1
	ZKSCAN3	zinc finger with KRAB and SCAN domains 3 [Source:HGNC Symbol;Acc:HGNC:13853]	6	28349914	28369177	p22.1
	ZSCAN31	zinc finger and SCAN domain containing 31 [Source:HGNC Symbol;Acc:HGNC:14097]	6	28324693	28356271	p22.1
	COX11P1	COX11 cytochrome c oxidase copper chaperone pseudogene 1 [Source:HGNC Symbol;Acc:HGNC:2262]	6	28446973	28447807	p22.1
	ZSCAN9	zinc finger and SCAN domain containing 9 [Source:HGNC Symbol;Acc:HGNC:12984]	6	28224886	28233482	p22.1
	OR2E1P	olfactory receptor family 2 subfamily E member 1 pseudogene [Source:HGNC Symbol;Acc:HGNC:15507]	6	28455648	28456141	p22.1
	GPX6	glutathione peroxidase 6 [Source:HGNC Symbol;Acc:HGNC:4558]	6	28503296	28528215	p22.1
	OR1F12	olfactory receptor family 1 subfamily F member 12 [Source:HGNC Symbol;Acc:HGNC:13964]	6	28073316	28074233	p22.1
	GPX5	glutathione peroxidase 5 [Source:HGNC Symbol;Acc:HGNC:4557]	6	28525925	28534952	p22.1
	ZNF165	zinc finger protein 165 [Source:HGNC Symbol;Acc:HGNC:12953]	6	28080975	28089563	p22.1
	NKAPL	NFKB activating protein like [Source:HGNC Symbol;Acc:HGNC:21584]	6	28259320	28260958	p22.1
	LINC00533	long intergenic non-protein coding RNA 533 [Source:HGNC Symbol;Acc:HGNC:18690]	6	28648286	28649066	p22.1
	RNU2-45P	RNA, U2 small nuclear 45, pseudogene [Source:HGNC Symbol;Acc:HGNC:48538]	6	28410270	28410456	p22.1
chr6:29000001-30000000	HCG9	HLA complex group 9 (non-protein coding) [Source:HGNC Symbol;Acc:HGNC:21243]	6	29975112	29978410	p22.1	4	0	3	1	2	0	2	0	0.0389986
	DDX39BP2	DEAD (Asp-Glu-Ala-Asp) box polypeptide 39B pseudogene 2 [Source:HGNC Symbol;Acc:HGNC:33461]	6	29993209	29993605	p22.1
	OR12D3	olfactory receptor family 12 subfamily D member 3 [Source:HGNC Symbol;Acc:HGNC:13963]	6	29373423	29375291	p22.1
	ZFP57	ZFP57 zinc finger protein [Source:HGNC Symbol;Acc:HGNC:18791]	6	29672392	29681110	p22.1
	OR12D1	olfactory receptor family 12 subfamily D member 1 (gene/pseudogene) [Source:HGNC Symbol;Acc:HGNC:8177]	6	29417280	29418226	p22.1
	OR12D2	olfactory receptor family 12 subfamily D member 2 (gene/pseudogene) [Source:HGNC Symbol;Acc:HGNC:8178]	6	29396555	29397671	p22.1
	HCG4P8	HLA complex group 4 pseudogene 8 [Source:HGNC Symbol;Acc:HGNC:22927]	6	29827385	29828364	p22.1
	MCCD1P1	mitochondrial coiled-coil domain 1 pseudogene 1 [Source:HGNC Symbol;Acc:HGNC:33449]	6	29907783	29908645	p22.1
	OR2J2	olfactory receptor family 2 subfamily J member 2 [Source:HGNC Symbol;Acc:HGNC:8260]	6	29173303	29174574	p22.1
	OR2N1P	olfactory receptor family 2 subfamily N member 1 pseudogene [Source:HGNC Symbol;Acc:HGNC:8271]	6	29137880	29138816	p22.1
	OR5V1	olfactory receptor family 5 subfamily V member 1 [Source:HGNC Symbol;Acc:HGNC:13972]	6	29355230	29431967	p22.1
	MICD	MHC class I polypeptide-related sequence D (pseudogene) [Source:HGNC Symbol;Acc:HGNC:7093]	6	29970801	29972464	p22.1
	ZDHHC20P1	zinc finger, DHHC-type containing 20 pseudogene 1 [Source:HGNC Symbol;Acc:HGNC:33456]	6	29708125	29708547	p22.1
	OR11A1	olfactory receptor family 11 subfamily A member 1 [Source:HGNC Symbol;Acc:HGNC:8176]	6	29425504	29457071	p22.1
	DDX6P1	DEAD (Asp-Glu-Ala-Asp) box helicase 6 pseudogene 1 [Source:HGNC Symbol;Acc:HGNC:13948]	6	29329626	29331061	p22.1
	HLA-A	major histocompatibility complex, class I, A [Source:HGNC Symbol;Acc:HGNC:4931]	6	29941260	29945884	p22.1
	HLA-H	major histocompatibility complex, class I, H (pseudogene) [Source:HGNC Symbol;Acc:HGNC:4965]	6	29887752	29890482	p22.1
	DDX39BP1	DEAD (Asp-Glu-Ala-Asp) box polypeptide 39B pseudogene 1 [Source:HGNC Symbol;Acc:HGNC:33450]	6	29906543	29906909	p22.1
	HCG4P7	HLA complex group 4 pseudogene 7 [Source:HGNC Symbol;Acc:HGNC:22926]	6	29887294	29888268	p22.1
	OR2I1P	olfactory receptor family 2 subfamily I member 1 pseudogene [Source:HGNC Symbol;Acc:HGNC:8258]	6	29553219	29554166	p22.1
	HCG4P5	HLA complex group 4 pseudogene 5 [Source:HGNC Symbol;Acc:HGNC:22925]	6	29942075	29943067	p22.1
	OR2B4P	olfactory receptor family 2 subfamily B member 4 pseudogene [Source:HGNC Symbol;Acc:HGNC:8239]	6	29290711	29291653	p22.1
	OR2J1	olfactory receptor family 2 subfamily J member 1 (gene/pseudogene) [Source:HGNC Symbol;Acc:HGNC:8259]	6	29100609	29101881	p22.1
	ZNF311	zinc finger protein 311 [Source:HGNC Symbol;Acc:HGNC:13847]	6	28994785	29005316	p22.1
	OR2J3	olfactory receptor family 2 subfamily J member 3 [Source:HGNC Symbol;Acc:HGNC:8261]	6	29111891	29112826	p22.1
	MCCD1P2	mitochondrial coiled-coil domain 1 pseudogene 2 [Source:HGNC Symbol;Acc:HGNC:33462]	6	29994437	29995314	p22.1
	OR14J1	olfactory receptor family 14 subfamily J member 1 [Source:HGNC Symbol;Acc:HGNC:13971]	6	29306690	29307655	p22.1
	HLA-W	major histocompatibility complex, class I, W (pseudogene) [Source:HGNC Symbol;Acc:HGNC:23425]	6	29956596	29958570	p22.1
	OR2P1P	olfactory receptor family 2 subfamily P member 1 pseudogene [Source:HGNC Symbol;Acc:HGNC:8272]	6	29071824	29072599	p22.1
	OR2W1	olfactory receptor family 2 subfamily W member 1 [Source:HGNC Symbol;Acc:HGNC:8281]	6	29044213	29045240	p22.1
	HLA-T	major histocompatibility complex, class I, T (pseudogene) [Source:HGNC Symbol;Acc:HGNC:23478]	6	29896654	29897786	p22.1
	OR2U2P	olfactory receptor family 2 subfamily U member 2 pseudogene [Source:HGNC Symbol;Acc:HGNC:8279]	6	29268462	29269421	p22.1
	GPR53P	G protein-coupled receptor 53, pseudogene [Source:HGNC Symbol;Acc:HGNC:4509]	6	29537704	29538787	p22.1
	OR10C1	olfactory receptor family 10 subfamily C member 1 (gene/pseudogene) [Source:HGNC Symbol;Acc:HGNC:8165]	6	29439306	29440977	p22.1
	HLA-G	major histocompatibility complex, class I, G [Source:HGNC Symbol;Acc:HGNC:4964]	6	29826967	29831125	p22.1
	HLA-U	major histocompatibility complex, class I, U (pseudogene) [Source:HGNC Symbol;Acc:HGNC:23477]	6	29934101	29934286	p22.1
	MICF	MHC class I polypeptide-related sequence F (pseudogene) [Source:HGNC Symbol;Acc:HGNC:16801]	6	29852363	29852491	p22.1
	RPL7AP7	ribosomal protein L7a pseudogene 7 [Source:HGNC Symbol;Acc:HGNC:21395]	6	29803195	29803991	p22.1
	MICG	MHC class I polypeptide-related sequence G (pseudogene) [Source:HGNC Symbol;Acc:HGNC:16802]	6	29812565	29812696	p22.1
	OR2J4P	olfactory receptor family 2 subfamily J member 4 pseudogene [Source:HGNC Symbol;Acc:HGNC:8262]	6	29181510	29182445	p22.1
	HCP5B	HLA complex P5B (non-protein coding) [Source:HGNC Symbol;Acc:HGNC:30984]	6	29871895	29873783	p22.1
	OR2AD1P	olfactory receptor family 2 subfamily AD member 1 pseudogene [Source:HGNC Symbol;Acc:HGNC:14749]	6	29026680	29027607	p22.1
	OR2B3	olfactory receptor family 2 subfamily B member 3 [Source:HGNC Symbol;Acc:HGNC:8238]	6	29086307	29087313	p22.1
	HLA-F	major histocompatibility complex, class I, F [Source:HGNC Symbol;Acc:HGNC:4963]	6	29722775	29738528	p22.1
	RPL23AP1	ribosomal protein L23a pseudogene 1 [Source:HGNC Symbol;Acc:HGNC:10318]	6	29726669	29727139	p22.1
	HCG9P5	HLA complex group 9 pseudogene 5 [Source:HGNC Symbol;Acc:HGNC:30983]	6	29748289	29748513	p22.1
	HLA-P	major histocompatibility complex, class I, P (pseudogene) [Source:HGNC Symbol;Acc:HGNC:21196]	6	29800415	29802425	p22.1
	MOG	myelin oligodendrocyte glycoprotein [Source:HGNC Symbol;Acc:HGNC:7197]	6	29656981	29672372	p22.1
	UBDP1	ubiquitin D pseudogene 1 [Source:HGNC Symbol;Acc:HGNC:18796]	6	29464596	29469806	p22.1
	HLA-K	major histocompatibility complex, class I, K (pseudogene) [Source:HGNC Symbol;Acc:HGNC:4969]	6	29926459	29929232	p22.1
	MAS1LP1	MAS1L pseudogene 1 [Source:HGNC Symbol;Acc:HGNC:33448]	6	29475025	29476071	p22.1
	LINC01015	long intergenic non-protein coding RNA 1015 [Source:HGNC Symbol;Acc:HGNC:48988]	6	29529420	29533665	p22.1
	HLA-F-AS1	HLA-F antisense RNA 1 [Source:HGNC Symbol;Acc:HGNC:26645]	6	29726601	29749049	p22.1
	MAS1L	MAS1 proto-oncogene like, G protein-coupled receptor [Source:HGNC Symbol;Acc:HGNC:13961]	6	29486697	29487956	p22.1
	OR2U1P	olfactory receptor family 2 subfamily U member 1 pseudogene [Source:HGNC Symbol;Acc:HGNC:8278]	6	29262703	29264079	p22.1
	HCG4P11	HLA complex group 4 pseudogene 11 [Source:HGNC Symbol;Acc:HGNC:22930]	6	29722981	29723971	p22.1
	HCG4B	HLA complex group 4B (non-protein coding) [Source:HGNC Symbol;Acc:HGNC:22919]	6	29925983	29926973	p22.1
	OR2G1P	olfactory receptor family 2 subfamily G member 1 pseudogene [Source:HGNC Symbol;Acc:HGNC:8251]	6	29229227	29230157	p22.1
	RPS17P1	ribosomal protein S17 pseudogene 1 [Source:HGNC Symbol;Acc:HGNC:13982]	6	29489271	29489676	p22.1
	MICE	MHC class I polypeptide-related sequence E (pseudogene) [Source:HGNC Symbol;Acc:HGNC:7094]	6	29741731	29748969	p22.1
	OR2H4P	olfactory receptor family 2 subfamily H member 4 pseudogene [Source:HGNC Symbol;Acc:HGNC:8255]	6	29215236	29216179	p22.1
	OR10C1	olfactory receptor family 10 subfamily C member 1 (gene/pseudogene) [Source:HGNC Symbol;Acc:HGNC:8165]	6	29440016	29440954	p22.1
	OR12D2	olfactory receptor family 12 subfamily D member 2 (gene/pseudogene) [Source:HGNC Symbol;Acc:HGNC:8178]	6	29396700	29397623	p22.1
		Y RNA [Source:RFAM;Acc:RF00019]	6	29750371	29750472	p22.1
	IFITM4P	interferon induced transmembrane protein 4 pseudogene [Source:HGNC Symbol;Acc:HGNC:21669]	6	29750729	29751148	p22.1
	OR2H1	olfactory receptor family 2 subfamily H member 1 [Source:HGNC Symbol;Acc:HGNC:8252]	6	29457181	29464328	p22.1
	SUMO2P1	SUMO2 pseudogene 1 [Source:HGNC Symbol;Acc:HGNC:13985]	6	29636060	29636343	p22.1
	UBD	ubiquitin D [Source:HGNC Symbol;Acc:HGNC:18795]	6	29555515	29559925	p22.1
	RPL13AP	ribosomal protein L13a pseudogene [Source:HGNC Symbol;Acc:HGNC:13977]	6	29582508	29583025	p22.1
	TMEM183AP1	transmembrane protein 183A pseudogene 1 [Source:HGNC Symbol;Acc:HGNC:33458]	6	29577459	29577748	p22.1
	OR2H5P	olfactory receptor family 2 subfamily H member 5 pseudogene [Source:HGNC Symbol;Acc:HGNC:8256]	6	29573909	29574836	p22.1
	OR2H2	olfactory receptor family 2 subfamily H member 2 [Source:HGNC Symbol;Acc:HGNC:8253]	6	29587455	29589038	p22.1
	GABBR1	gamma-aminobutyric acid (GABA) B receptor, 1 [Source:HGNC Symbol;Acc:HGNC:4070]	6	29555629	29633976	p22.1
	HLA-V	major histocompatibility complex, class I, V (pseudogene) [Source:HGNC Symbol;Acc:HGNC:23482]	6	29790954	29797811	p22.1
	SNORD32B	small nucleolar RNA, C/D box 32B [Source:HGNC Symbol;Acc:HGNC:32719]	6	29582249	29582332	p22.1
	HCG4	HLA complex group 4 (non-protein coding) [Source:HGNC Symbol;Acc:HGNC:21241]	6	29791753	29792750	p22.1
chr6:31000001-32000000	MICA	MHC class I polypeptide-related sequence A [Source:HGNC Symbol;Acc:HGNC:7090]	6	31399784	31415315	p21.33	5	0	4	1	2	0	2	0	5.4849e-06
	HCG27	HLA complex group 27 (non-protein coding) [Source:HGNC Symbol;Acc:HGNC:27366]	6	31197760	31203968	p21.33
	LST1	leukocyte specific transcript 1 [Source:HGNC Symbol;Acc:HGNC:14189]	6	31586124	31588909	p21.33
	HLA-C	major histocompatibility complex, class I, C [Source:HGNC Symbol;Acc:HGNC:4933]	6	31268749	31272130	p21.33
	C6orf48	chromosome 6 open reading frame 48 [Source:HGNC Symbol;Acc:HGNC:19078]	6	31834608	31839766	p21.33
	C6orf15	chromosome 6 open reading frame 15 [Source:HGNC Symbol;Acc:HGNC:13927]	6	31111223	31112559	p21.33
	ATP6V1G2	ATPase, H+ transporting, lysosomal 13kDa, V1 subunit G2 [Source:HGNC Symbol;Acc:HGNC:862]	6	31544462	31548427	p21.33
	CLIC1	chloride intracellular channel 1 [Source:HGNC Symbol;Acc:HGNC:2062]	6	31730581	31739763	p21.33
	POU5F1	POU class 5 homeobox 1 [Source:HGNC Symbol;Acc:HGNC:9221]	6	31164337	31180731	p21.33
	HCG22	HLA complex group 22 [Source:HGNC Symbol;Acc:HGNC:27780]	6	31053450	31059890	p21.33
	NCR3	natural cytotoxicity triggering receptor 3 [Source:HGNC Symbol;Acc:HGNC:19077]	6	31588895	31592985	p21.33
	VARS	valyl-tRNA synthetase [Source:HGNC Symbol;Acc:HGNC:12651]	6	31777518	31795953	p21.33
	UQCRHP1	ubiquinol-cytochrome c reductase hinge protein pseudogene 1 [Source:HGNC Symbol;Acc:HGNC:31341]	6	31611083	31611356	p21.33
	C2	complement component 2 [Source:HGNC Symbol;Acc:HGNC:1248]	6	31897785	31945672	p21.33
	PPIAP9	peptidylprolyl isomerase A (cyclophilin A) pseudogene 9 [Source:HGNC Symbol;Acc:HGNC:9272]	6	31519480	31520291	p21.33
	HCP5	HLA complex P5 (non-protein coding) [Source:HGNC Symbol;Acc:HGNC:21659]	6	31400702	31477506	p21.33
	USP8P1	ubiquitin specific peptidase 8 pseudogene 1 [Source:HGNC Symbol;Acc:HGNC:13987]	6	31275572	31278754	p21.33
	LINC01149	long intergenic non-protein coding RNA 1149 [Source:HGNC Symbol;Acc:HGNC:39757]	6	31441667	31446973	p21.33
	MUC22	mucin 22 [Source:HGNC Symbol;Acc:HGNC:39755]	6	31010474	31035402	p21.33
	ATP6V1G2-DDX39B	ATP6V1G2-DDX39B readthrough (NMD candidate) [Source:HGNC Symbol;Acc:HGNC:41999]	6	31530219	31546608	p21.33
	RPL3P2	ribosomal protein L3 pseudogene 2 [Source:HGNC Symbol;Acc:HGNC:17834]	6	31280317	31281519	p21.33
	CCHCR1	coiled-coil alpha-helical rod protein 1 [Source:HGNC Symbol;Acc:HGNC:13930]	6	31142439	31158238	p21.33
	MSH5	mutS homolog 5 [Source:HGNC Symbol;Acc:HGNC:7328]	6	31739948	31762834	p21.33
	ZDHHC20P2	zinc finger, DHHC-type containing 20 pseudogene 2 [Source:HGNC Symbol;Acc:HGNC:33457]	6	31380411	31380839	p21.33
	AIF1	allograft inflammatory factor 1 [Source:HGNC Symbol;Acc:HGNC:352]	6	31615184	31617021	p21.33
	MICB	MHC class I polypeptide-related sequence B [Source:HGNC Symbol;Acc:HGNC:7091]	6	31494881	31511124	p21.33
	RPL15P4	ribosomal protein L15 pseudogene 4 [Source:HGNC Symbol;Acc:HGNC:21663]	6	31528114	31528693	p21.33
	C4A-AS1	C4A antisense RNA 1 [Source:HGNC Symbol;Acc:HGNC:39753]	6	31999976	32003521	p21.33
	HLA-S	major histocompatibility complex, class I, S (pseudogene) [Source:HGNC Symbol;Acc:HGNC:19395]	6	31382074	31382288	p21.33
	LY6G5B	lymphocyte antigen 6 complex, locus G5B [Source:HGNC Symbol;Acc:HGNC:13931]	6	31670167	31673776	p21.33
	LTB	lymphotoxin beta [Source:HGNC Symbol;Acc:HGNC:6711]	6	31580525	31582522	p21.33
	PSORS1C3	psoriasis susceptibility 1 candidate 3 (non-protein coding) [Source:HGNC Symbol;Acc:HGNC:17203]	6	31173735	31177899	p21.33
	C4A	complement component 4A (Rodgers blood group) [Source:HGNC Symbol;Acc:HGNC:1323]	6	31982024	32002681	p21.33
	WASF5P	WAS protein family member 5, pseudogene [Source:HGNC Symbol;Acc:HGNC:21665]	6	31287510	31288964	p21.33
	SAPCD1	suppressor APC domain containing 1 [Source:HGNC Symbol;Acc:HGNC:13938]	6	31762799	31764851	p21.33
	MCCD1	mitochondrial coiled-coil domain 1 [Source:HGNC Symbol;Acc:HGNC:20668]	6	31528717	31530232	p21.33
	EHMT2-AS1	EHMT2 antisense RNA 1 [Source:HGNC Symbol;Acc:HGNC:39751]	6	31883761	31884204	p21.33
	NFKBIL1	nuclear factor of kappa light polypeptide gene enhancer in B-cells inhibitor-like 1 [Source:HGNC Symbol;Acc:HGNC:7800]	6	31546870	31558829	p21.33
	LSM2	LSM2 homolog, U6 small nuclear RNA and mRNA degradation associated [Source:HGNC Symbol;Acc:HGNC:13940]	6	31797396	31806984	p21.33
	NELFE	negative elongation factor complex member E [Source:HGNC Symbol;Acc:HGNC:13974]	6	31952087	31959110	p21.33
	DXO	decapping exoribonuclease [Source:HGNC Symbol;Acc:HGNC:2992]	6	31969810	31972292	p21.33
	SKIV2L	SKI2 homolog, superkiller viralicidic activity 2-like [Source:HGNC Symbol;Acc:HGNC:10898]	6	31959080	31969755	p21.33
	GPANK1	G-patch domain and ankyrin repeats 1 [Source:HGNC Symbol;Acc:HGNC:13920]	6	31661229	31666283	p21.33
	LTA	lymphotoxin alpha [Source:HGNC Symbol;Acc:HGNC:6709]	6	31572054	31574324	p21.33
	LY6G6E	lymphocyte antigen 6 complex, locus G6E (pseudogene) [Source:HGNC Symbol;Acc:HGNC:13934]	6	31711771	31714065	p21.33
	LY6G5C	lymphocyte antigen 6 complex, locus G5C [Source:HGNC Symbol;Acc:HGNC:13932]	6	31676684	31684040	p21.33
	TCF19	transcription factor 19 [Source:HGNC Symbol;Acc:HGNC:11629]	6	31158542	31167159	p21.33
	CSNK2B	casein kinase 2, beta polypeptide [Source:HGNC Symbol;Acc:HGNC:2460]	6	31665236	31670343	p21.33
	ABHD16A	abhydrolase domain containing 16A [Source:HGNC Symbol;Acc:HGNC:13921]	6	31686949	31703444	p21.33
	C6orf47-AS1	C6orf47 antisense RNA 1 [Source:HGNC Symbol;Acc:HGNC:39767]	6	31658329	31660721	p21.33
	TNF	tumor necrosis factor [Source:HGNC Symbol;Acc:HGNC:11892]	6	31575567	31578336	p21.33
	SNORD84	small nucleolar RNA, C/D box 84 [Source:HGNC Symbol;Acc:HGNC:32743]	6	31541101	31541178	p21.33
	MIR6891	microRNA 6891 [Source:HGNC Symbol;Acc:HGNC:50243]	6	31355224	31355316	p21.33
	MIR6832	microRNA 6832 [Source:HGNC Symbol;Acc:HGNC:50140]	6	31633787	31633858	p21.33
		Y RNA [Source:RFAM;Acc:RF00019]	6	31663288	31663401	p21.33
		Y RNA [Source:RFAM;Acc:RF00019]	6	31496689	31496790	p21.33
	SNORD117	small nucleolar RNA, C/D box 117 [Source:HGNC Symbol;Acc:HGNC:32742]	6	31536374	31536449	p21.33
	SNORD48	small nucleolar RNA, C/D box 48 [Source:HGNC Symbol;Acc:HGNC:10188]	6	31835263	31835326	p21.33
	MIR1236	microRNA 1236 [Source:HGNC Symbol;Acc:HGNC:33925]	6	31956839	31956940	p21.33
	SNORA38	small nucleolar RNA, H/ACA box 38 [Source:HGNC Symbol;Acc:HGNC:32631]	6	31623079	31623210	p21.33
	DDX39B-AS1	DDX39B antisense RNA 1 [Source:HGNC Symbol;Acc:HGNC:39771]	6	31542304	31543138	p21.33
		Y RNA [Source:RFAM;Acc:RF00019]	6	31778817	31778905	p21.33
	RNU6-1133P	RNA, U6 small nuclear 1133, pseudogene [Source:HGNC Symbol;Acc:HGNC:48096]	6	31083010	31083109	p21.33
	LY6G6F	lymphocyte antigen 6 complex, locus G6F [Source:HGNC Symbol;Acc:HGNC:13933]	6	31706885	31710595	p21.33
	MIR4646	microRNA 4646 [Source:HGNC Symbol;Acc:HGNC:41543]	6	31701029	31701091	p21.33
	STK19	serine/threonine kinase 19 [Source:HGNC Symbol;Acc:HGNC:11398]	6	31971091	31982821	p21.33
	DDX39B	DEAD (Asp-Glu-Ala-Asp) box polypeptide 39B [Source:HGNC Symbol;Acc:HGNC:13917]	6	31530219	31542448	p21.33
	BAG6	BCL2 associated athanogene 6 [Source:HGNC Symbol;Acc:HGNC:13919]	6	31639028	31652705	p21.33
	CFB	complement factor B [Source:HGNC Symbol;Acc:HGNC:1037]	6	31945650	31952084	p21.33
	LY6G6C	lymphocyte antigen 6 complex, locus G6C [Source:HGNC Symbol;Acc:HGNC:13936]	6	31718648	31721845	p21.33
	DHFRP2	dihydrofolate reductase pseudogene 2 [Source:HGNC Symbol;Acc:HGNC:2863]	6	31366352	31366898	p21.33
	C6orf25	chromosome 6 open reading frame 25 [Source:HGNC Symbol;Acc:HGNC:13937]	6	31718594	31726714	p21.33
	SLC44A4	solute carrier family 44 member 4 [Source:HGNC Symbol;Acc:HGNC:13941]	6	31863192	31879046	p21.33
	NEU1	neuraminidase 1 (lysosomal sialidase) [Source:HGNC Symbol;Acc:HGNC:7758]	6	31857659	31862906	p21.33
	FGFR3P1	fibroblast growth factor receptor 3 pseudogene 1 [Source:HGNC Symbol;Acc:HGNC:21664]	6	31377419	31378019	p21.33
	DDAH2	dimethylarginine dimethylaminohydrolase 2 [Source:HGNC Symbol;Acc:HGNC:2716]	6	31727038	31730617	p21.33
	EHMT2	euchromatic histone-lysine N-methyltransferase 2 [Source:HGNC Symbol;Acc:HGNC:14129]	6	31879759	31897687	p21.33
	ZBTB12	zinc finger and BTB domain containing 12 [Source:HGNC Symbol;Acc:HGNC:19066]	6	31899607	31901992	p21.33
	HSPA1L	heat shock protein family A (Hsp70) member 1 like [Source:HGNC Symbol;Acc:HGNC:5234]	6	31809619	31815065	p21.33
	HSPA1A	heat shock protein family A (Hsp70) member 1A [Source:HGNC Symbol;Acc:HGNC:5232]	6	31815464	31817946	p21.33
	PRRC2A	proline-rich coiled-coil 2A [Source:HGNC Symbol;Acc:HGNC:13918]	6	31620720	31637771	p21.33
	HSPA1B	heat shock protein family A (Hsp70) member 1B [Source:HGNC Symbol;Acc:HGNC:5233]	6	31827735	31830255	p21.33
	VWA7	von Willebrand factor A domain containing 7 [Source:HGNC Symbol;Acc:HGNC:13939]	6	31765590	31777294	p21.33
	C2-AS1	C2 antisense RNA 1 [Source:HGNC Symbol;Acc:HGNC:49464]	6	31934474	31941724	p21.33
	RNU6-283P	RNA, U6 small nuclear 283, pseudogene [Source:HGNC Symbol;Acc:HGNC:47246]	6	31370134	31370240	p21.33
	C6orf47	chromosome 6 open reading frame 47 [Source:HGNC Symbol;Acc:HGNC:19076]	6	31658298	31660772	p21.33
	LY6G6D	lymphocyte antigen 6 complex, locus G6D [Source:HGNC Symbol;Acc:HGNC:13935]	6	31715356	31717804	p21.33
	POLR2LP	polymerase (RNA) II (DNA directed) polypeptide L pseudogene [Source:HGNC Symbol;Acc:HGNC:31340]	6	31140727	31140913	p21.33
	SNORD52	small nucleolar RNA, C/D box 52 [Source:HGNC Symbol;Acc:HGNC:10202]	6	31837076	31837142	p21.33
		Y RNA [Source:RFAM;Acc:RF00019]	6	31402152	31402250	p21.33
	HLA-B	major histocompatibility complex, class I, B [Source:HGNC Symbol;Acc:HGNC:4932]	6	31353872	31357188	p21.33
	RNU6-850P	RNA, U6 small nuclear 850, pseudogene [Source:HGNC Symbol;Acc:HGNC:47813]	6	31756951	31757053	p21.33
	PSORS1C2	psoriasis susceptibility 1 candidate 2 [Source:HGNC Symbol;Acc:HGNC:17199]	6	31137536	31139350	p21.33
	CDSN	corneodesmosin [Source:HGNC Symbol;Acc:HGNC:1802]	6	31115090	31120446	p21.33
	APOM	apolipoprotein M [Source:HGNC Symbol;Acc:HGNC:13916]	6	31652416	31658210	p21.33
	PSORS1C1	psoriasis susceptibility 1 candidate 1 [Source:HGNC Symbol;Acc:HGNC:17202]	6	31114750	31140092	p21.33
	MSH5-SAPCD1	MSH5-SAPCD1 readthrough (NMD candidate) [Source:HGNC Symbol;Acc:HGNC:41994]	6	31740020	31764851	p21.33
	SAPCD1-AS1	SAPCD1 antisense RNA 1 [Source:HGNC Symbol;Acc:HGNC:39824]	6	31764310	31765588	p21.33
chr7:107000001-108000000	SLC26A4	solute carrier family 26 (anion exchanger), member 4 [Source:HGNC Symbol;Acc:HGNC:8818]	7	107660635	107717809	q22.3	8	7	1	0	6	1	5	0	9.31793e-06
	PRKAR2B	protein kinase, cAMP-dependent, regulatory subunit type II beta [Source:HGNC Symbol;Acc:HGNC:9392]	7	107044649	107161811	q22.3
	SLC26A3	solute carrier family 26 (anion exchanger), member 3 [Source:HGNC Symbol;Acc:HGNC:3018]	7	107765467	107803225	q31.1
	GPR22	G protein-coupled receptor 22 [Source:HGNC Symbol;Acc:HGNC:4477]	7	107470018	107475659	q22.3
	DUS4L	dihydrouridine synthase 4-like [Source:HGNC Symbol;Acc:HGNC:21517]	7	107563484	107578464	q22.3
	DLD	dihydrolipoamide dehydrogenase [Source:HGNC Symbol;Acc:HGNC:2898]	7	107890970	107931730	q31.1
	WBP1LP2	WW domain binding protein 1-like pseudogene 2 [Source:HGNC Symbol;Acc:HGNC:43949]	7	107628553	107629498	q22.3
	SLC26A4-AS1	SLC26A4 antisense RNA 1 [Source:HGNC Symbol;Acc:HGNC:22385]	7	107653968	107662151	q22.3
	BCAP29	B-cell receptor-associated protein 29 [Source:HGNC Symbol;Acc:HGNC:24131]	7	107579977	107629170	q22.3
	BANF1P5	barrier to autointegration factor 1 pseudogene 5 [Source:HGNC Symbol;Acc:HGNC:43885]	7	107642765	107643023	q22.3
		Small nucleolar RNA U109 [Source:RFAM;Acc:RF01233]	7	107603363	107603507	q22.3
	LAMB1	laminin subunit beta 1 [Source:HGNC Symbol;Acc:HGNC:6486]	7	107923799	108003255	q31.1
	CBLL1	Cbl proto-oncogene-like 1, E3 ubiquitin protein ligase [Source:HGNC Symbol;Acc:HGNC:21225]	7	107743697	107761667	q22.3
	PIGCP2	phosphatidylinositol glycan anchor biosynthesis class C pseudogene 2 [Source:HGNC Symbol;Acc:HGNC:45149]	7	107808734	107809568	q31.1
	HBP1	HMG-box transcription factor 1 [Source:HGNC Symbol;Acc:HGNC:23200]	7	107168961	107202529	q22.3
		Small nucleolar RNA U3 [Source:RFAM;Acc:RF00012]	7	107999791	107999982	q31.1
	COG5	component of oligomeric golgi complex 5 [Source:HGNC Symbol;Acc:HGNC:14857]	7	107201555	107564514	q22.3
chr7:124000001-125000000	RNU6-102P	RNA, U6 small nuclear 102, pseudogene [Source:HGNC Symbol;Acc:HGNC:47065]	7	124647719	124647822	q31.33	5	2	1	2	7	0	6	1	0.0389986
	POT1	protection of telomeres 1 [Source:HGNC Symbol;Acc:HGNC:17284]	7	124822386	124929983	q31.33
	SSU72P8	SSU72 pseudogene 8 [Source:HGNC Symbol;Acc:HGNC:43627]	7	124476371	124476955	q31.33
	GPR37	G protein-coupled receptor 37 (endothelin receptor type B-like) [Source:HGNC Symbol;Acc:HGNC:4494]	7	124745997	124765627	q31.33
	C7orf77	chromosome 7 open reading frame 77 [Source:HGNC Symbol;Acc:HGNC:51256]	7	124777292	124790689	q31.33
	POT1-AS1	POT1 antisense RNA 1 [Source:HGNC Symbol;Acc:HGNC:49459]	7	124929873	125179315	q31.33
	TMEM229A	transmembrane protein 229A [Source:HGNC Symbol;Acc:HGNC:37279]	7	124030916	124033023	q31.32
chr11:1000001-2000000	CTSD	cathepsin D [Source:HGNC Symbol;Acc:HGNC:2529]	11	1752752	1763992	p15.5	5	0	3	2	0	0	0	0	9.31793e-06
	PRR33	proline rich 33 [Source:HGNC Symbol;Acc:HGNC:35118]	11	1889145	1890854	p15.5
	LINC01219	long intergenic non-protein coding RNA 1219 [Source:HGNC Symbol;Acc:HGNC:49653]	11	1991096	1993469	p15.5
	LINC01150	long intergenic non-protein coding RNA 1150 [Source:HGNC Symbol;Acc:HGNC:49469]	11	1902647	1907915	p15.5
	MRPL23-AS1	MRPL23 antisense RNA 1 [Source:HGNC Symbol;Acc:HGNC:42812]	11	1983237	1989920	p15.5
	KRTAP5-2	keratin associated protein 5-2 [Source:HGNC Symbol;Acc:HGNC:23597]	11	1597177	1598294	p15.5
	MUC6	mucin 6, oligomeric mucus/gel-forming [Source:HGNC Symbol;Acc:HGNC:7517]	11	1012821	1036706	p15.5
	KRTAP5-AS1	KRTAP5-1/KRTAP5-2 antisense RNA 1 [Source:HGNC Symbol;Acc:HGNC:27877]	11	1571353	1599184	p15.5
	KRTAP5-1	keratin associated protein 5-1 [Source:HGNC Symbol;Acc:HGNC:23596]	11	1584342	1585283	p15.5
	DUSP8	dual specificity phosphatase 8 [Source:HGNC Symbol;Acc:HGNC:3074]	11	1554044	1571920	p15.5
	MOB2	MOB kinase activator 2 [Source:HGNC Symbol;Acc:HGNC:24904]	11	1469457	1501247	p15.5
	LSP1	lymphocyte-specific protein 1 [Source:HGNC Symbol;Acc:HGNC:6707]	11	1852970	1892267	p15.5
	TOLLIP-AS1	TOLLIP antisense RNA 1 (head to head) [Source:HGNC Symbol;Acc:HGNC:27403]	11	1309769	1310707	p15.5
	MRPL23	mitochondrial ribosomal protein L23 [Source:HGNC Symbol;Acc:HGNC:10322]	11	1947278	1984522	p15.5
	TNNI2	troponin I type 2 (skeletal, fast) [Source:HGNC Symbol;Acc:HGNC:11946]	11	1838989	1841680	p15.5
	MUC5B	mucin 5B, oligomeric mucus/gel-forming [Source:HGNC Symbol;Acc:HGNC:7516]	11	1223066	1262172	p15.5
	FAM99B	family with sequence similarity 99 member B (non-protein coding) [Source:HGNC Symbol;Acc:HGNC:32369]	11	1683269	1685629	p15.5
	FAM99A	family with sequence similarity 99 member A (non-protein coding) [Source:HGNC Symbol;Acc:HGNC:32368]	11	1665597	1667856	p15.5
	H19	H19, imprinted maternally expressed transcript (non-protein coding) [Source:HGNC Symbol;Acc:HGNC:4713]	11	1995163	2001470	p15.5
	MUC5AC	mucin 5AC, oligomeric mucus/gel-forming [Source:HGNC Symbol;Acc:HGNC:7515]	11	1157953	1201138	p15.5
		H19 conserved region 2 [Source:RFAM;Acc:RF01973]	11	1997484	1997552	p15.5
		H19 conserved region 3 [Source:RFAM;Acc:RF01974]	11	1997713	1997828	p15.5
	MIR6744	microRNA 6744 [Source:HGNC Symbol;Acc:HGNC:50051]	11	1256605	1256670	p15.5
		H19 conserved region 1 [Source:RFAM;Acc:RF01972]	11	1996540	1996610	p15.5
	MIR675	microRNA 675 [Source:HGNC Symbol;Acc:HGNC:33351]	11	1996730	1996842	p15.5
	MIR4298	microRNA 4298 [Source:HGNC Symbol;Acc:HGNC:38313]	11	1859464	1859536	p15.5
	KRTAP5-3	keratin associated protein 5-3 [Source:HGNC Symbol;Acc:HGNC:23598]	11	1607565	1608463	p15.5
	RPL36AP39	ribosomal protein L36a pseudogene 39 [Source:HGNC Symbol;Acc:HGNC:36074]	11	1792553	1792870	p15.5
	KRTAP5-4	keratin associated protein 5-4 [Source:HGNC Symbol;Acc:HGNC:23599]	11	1620958	1622138	p15.5
	KRTAP5-5	keratin associated protein 5-5 [Source:HGNC Symbol;Acc:HGNC:23601]	11	1629775	1630707	p15.5
	BRSK2	BR serine/threonine kinase 2 [Source:HGNC Symbol;Acc:HGNC:11405]	11	1389899	1462689	p15.5
	TNNT3	troponin T type 3 (skeletal, fast) [Source:HGNC Symbol;Acc:HGNC:11950]	11	1919562	1938706	p15.5
	AP2A2	adaptor related protein complex 2, alpha 2 subunit [Source:HGNC Symbol;Acc:HGNC:562]	11	924894	1012245	p15.5
	TOLLIP	toll interacting protein [Source:HGNC Symbol;Acc:HGNC:16476]	11	1274371	1309654	p15.5
	KRTAP5-6	keratin associated protein 5-6 [Source:HGNC Symbol;Acc:HGNC:23600]	11	1697195	1697755	p15.5
	SYT8	synaptotagmin 8 [Source:HGNC Symbol;Acc:HGNC:19264]	11	1828307	1837521	p15.5
	MIR7847	microRNA 7847 [Source:HGNC Symbol;Acc:HGNC:50153]	11	1880045	1880147	p15.5
	IFITM10	interferon induced transmembrane protein 10 [Source:HGNC Symbol;Acc:HGNC:40022]	11	1732410	1750591	p15.5
	MUC2	mucin 2, oligomeric mucus/gel-forming [Source:HGNC Symbol;Acc:HGNC:7512]	11	1074875	1110511	p15.5
chr17:4000001-5000000	UBE2G1	ubiquitin conjugating enzyme E2G 1 [Source:HGNC Symbol;Acc:HGNC:12482]	17	4269259	4366628	p13.2	2	1	1	0	2	0	2	0	0.0389986
	ZMYND15	zinc finger, MYND-type containing 15 [Source:HGNC Symbol;Acc:HGNC:20997]	17	4740015	4746119	p13.2
	MYBBP1A	MYB binding protein (P160) 1a [Source:HGNC Symbol;Acc:HGNC:7546]	17	4538897	4555631	p13.2
	GP1BA	glycoprotein Ib (platelet), alpha polypeptide [Source:HGNC Symbol;Acc:HGNC:4439]	17	4932297	4935030	p13.2
	PLD2	phospholipase D2 [Source:HGNC Symbol;Acc:HGNC:9068]	17	4807096	4823434	p13.2
	SPNS2	spinster homolog 2 (Drosophila) [Source:HGNC Symbol;Acc:HGNC:26992]	17	4498838	4539035	p13.2
	MFSD1P1	major facilitator superfamily domain containing 1 pseudogene 1 [Source:HGNC Symbol;Acc:HGNC:50625]	17	4301372	4302698	p13.2
	C17orf107	chromosome 17 open reading frame 107 [Source:HGNC Symbol;Acc:HGNC:37238]	17	4899418	4902932	p13.2
	ALOX15	arachidonate 15-lipoxygenase [Source:HGNC Symbol;Acc:HGNC:433]	17	4630902	4642294	p13.2
	TXNP4	thioredoxin pseudogene 4 [Source:HGNC Symbol;Acc:HGNC:49484]	17	4572206	4572515	p13.2
	TM4SF5	transmembrane 4 L six family member 5 [Source:HGNC Symbol;Acc:HGNC:11857]	17	4771884	4783213	p13.2
	SPNS3	spinster homolog 3 (Drosophila) [Source:HGNC Symbol;Acc:HGNC:28433]	17	4433688	4488208	p13.2
	RYKP1	receptor-like tyrosine kinase pseudogene 1 [Source:HGNC Symbol;Acc:HGNC:10482]	17	4222091	4223828	p13.2
	PSMB6	proteasome subunit beta 6 [Source:HGNC Symbol;Acc:HGNC:9543]	17	4796144	4798503	p13.2
	ATP6V0CP1	ATPase, H+ transporting, lysosomal 16kDa, V0 subunit c pseudogene 1 [Source:HGNC Symbol;Acc:HGNC:31323]	17	4856757	4857374	p13.2
	CHRNE	cholinergic receptor, nicotinic epsilon [Source:HGNC Symbol;Acc:HGNC:1966]	17	4897774	4903074	p13.2
	MINK1	misshapen-like kinase 1 [Source:HGNC Symbol;Acc:HGNC:17565]	17	4833388	4898061	p13.2
	MIR6865	microRNA 6865 [Source:HGNC Symbol;Acc:HGNC:50182]	17	4970086	4970150	p13.2
	RN7SL784P	RNA, 7SL, cytoplasmic 784, pseudogene [Source:HGNC Symbol;Acc:HGNC:46800]	17	4882975	4883316	p13.2
		Y RNA [Source:RFAM;Acc:RF00019]	17	4186326	4186424	p13.2
	RN7SL774P	RNA, 7SL, cytoplasmic 774, pseudogene [Source:HGNC Symbol;Acc:HGNC:46790]	17	4364164	4364453	p13.2
	KIF1C	kinesin family member 1C [Source:HGNC Symbol;Acc:HGNC:6317]	17	4997948	5028401	p13.2
	GLTPD2	glycolipid transfer protein domain containing 2 [Source:HGNC Symbol;Acc:HGNC:33756]	17	4788959	4790390	p13.2
	INCA1	inhibitor of CDK, cyclin A1 interacting protein 1 [Source:HGNC Symbol;Acc:HGNC:32224]	17	4988130	4997610	p13.2
	ARRB2	arrestin, beta 2 [Source:HGNC Symbol;Acc:HGNC:712]	17	4710489	4721499	p13.2
	PELP1	proline, glutamate and leucine rich protein 1 [Source:HGNC Symbol;Acc:HGNC:30134]	17	4669774	4704337	p13.2
	SLC25A11	solute carrier family 25 (mitochondrial carrier; oxoglutarate carrier), member 11 [Source:HGNC Symbol;Acc:HGNC:10981]	17	4937130	4940251	p13.2
	CAMTA2	calmodulin binding transcription activator 2 [Source:HGNC Symbol;Acc:HGNC:18807]	17	4967992	4987652	p13.2
	CYB5D2	cytochrome b5 domain containing 2 [Source:HGNC Symbol;Acc:HGNC:28471]	17	4143168	4187310	p13.2
	ANKFY1	ankyrin repeat and FYVE domain containing 1 [Source:HGNC Symbol;Acc:HGNC:20763]	17	4163907	4263977	p13.2
	SPAG7	sperm associated antigen 7 [Source:HGNC Symbol;Acc:HGNC:11216]	17	4959226	4967872	p13.2
	VMO1	vitelline membrane outer layer 1 homolog (chicken) [Source:HGNC Symbol;Acc:HGNC:30387]	17	4785285	4786433	p13.2
	ZZEF1	zinc finger, ZZ-type with EF-hand domain 1 [Source:HGNC Symbol;Acc:HGNC:29027]	17	4004445	4143020	p13.2
	CXCL16	chemokine (C-X-C motif) ligand 16 [Source:HGNC Symbol;Acc:HGNC:16642]	17	4733526	4739922	p13.2
	MED11	mediator complex subunit 11 [Source:HGNC Symbol;Acc:HGNC:32687]	17	4731428	4733610	p13.2
	PFN1	profilin 1 [Source:HGNC Symbol;Acc:HGNC:8881]	17	4945652	4949061	p13.2
	SMTNL2	smoothelin-like 2 [Source:HGNC Symbol;Acc:HGNC:24764]	17	4583999	4608319	p13.2
	RNF167	ring finger protein 167 [Source:HGNC Symbol;Acc:HGNC:24544]	17	4940008	4945222	p13.2
	RNU6-955P	RNA, U6 small nuclear 955, pseudogene [Source:HGNC Symbol;Acc:HGNC:47918]	17	4619749	4619852	p13.2
	GGT6	gamma-glutamyltransferase 6 [Source:HGNC Symbol;Acc:HGNC:26891]	17	4556927	4560818	p13.2
	RNA5SP434	RNA, 5S ribosomal pseudogene 434 [Source:HGNC Symbol;Acc:HGNC:43334]	17	4056756	4056876	p13.2
	MIR6864	microRNA 6864 [Source:HGNC Symbol;Acc:HGNC:50226]	17	4969702	4969771	p13.2
	ENO3	enolase 3 (beta, muscle) [Source:HGNC Symbol;Acc:HGNC:3354]	17	4948092	4957131	p13.2
chrX:1-1000000	FABP5P13	fatty acid binding protein 5 pseudogene 13 [Source:HGNC Symbol;Acc:HGNC:38717]	X	523775	524102	p22.33	4	0	4	0	0	0	0	0	9.31793e-06
	PPP2R3B	protein phosphatase 2 regulatory subunit B'', beta [Source:HGNC Symbol;Acc:HGNC:13417]	X	333963	386955	p22.33
	KRT18P53	keratin 18 pseudogene 53 [Source:HGNC Symbol;Acc:HGNC:38714]	X	545236	545352	p22.33
	SHOX	short stature homeobox [Source:HGNC Symbol;Acc:HGNC:10853]	X	624344	659411	p22.33
	LINC00685	long intergenic non-protein coding RNA 685 [Source:HGNC Symbol;Acc:HGNC:27560]	X	320990	321851	p22.33
	PLCXD1	phosphatidylinositol-specific phospholipase C, X domain containing 1 [Source:HGNC Symbol;Acc:HGNC:23148]	X	276322	303356	p22.33
	GTPBP6	GTP binding protein 6 (putative) [Source:HGNC Symbol;Acc:HGNC:30189]	X	304529	318819	p22.33
