# Supplementary material for: Germline BRCA2 mutations drive prostate cancers with distinct evolutionary trajectories
Source: Nat Commun. 2017 Jan 9;8:13671. doi: 10.1038/ncomms13671 (PMC5227331; doi:10.1038/ncomms13671)
Supplement: Supplementary Data 3 — 4,979 significantly differentially methylated probes (q < 0.05, |log2 beta FC| > 0.1; CNA fraction < 0.1) between BRCA2-mutant and sporadic PCa. A linear model was used to assess significant differential methylation patterns. β-FC represents the log2 fold change of the β-values between the two patient groups. P-values were multiple-testing adjusted with False Discovery Rate (FDR) algorithm. [file ncomms13671-s4.xlsx]

## Sheet: Sheet1
Supplementary Data 3 : 4,979 significantly differentially methylated probes (q < 0.05, |log2 beta FC| > 0.1; CNA fraction < 0.1) between BRCA2–mutant and sporadic PCa. A linear model was used to assess significant differential methylation patterns. Β-FC represents the log2 fold change of the β-values between the two patient groups. P-values were multiple-testing adjusted with False Discovery Rate…
ID	Chromosome	Start	Gene	Group	log2(betaFC)	FDR
cg13789938	chr10	122614164	WDR11	Body	-0.358909	2.80468e-21
cg00299070	chr1	237946534	RYR2	Body	-0.277321	2.1201e-09
cg03458099	chr2	223532694			-0.259359	1.18799e-22
cg22773661	chr4	48492225	ZAR1	TSS200	-0.251088	0.000331437
cg14375434	chr2	153570634	PRPF40A	Body	-0.246458	1.46441e-18
cg25030018	chr4	70866995	STATH;STATH	3'UTR;3'UTR	-0.246102	1.74982e-13
cg24872885	chr11	65489140	RNASEH2C	TSS1500	-0.245745	8.62588e-16
cg17770034	chr6	22249139			-0.244194	2.50025e-21
cg04517722	chr19	17905589	B3GNT3	TSS1500	0.240311	0.000810696
cg25732381	chr4	156134067	NPY2R	5'UTR	-0.239228	4.43205e-10
cg11979743	chr20	814510	FAM110A;FAM110A	1stExon;5'UTR	0.239005	2.06214e-11
cg24589423	chrX	102843799			-0.236152	9.03425e-17
cg16499677	chr14	58599692	C14orf37	Body	-0.229074	5.90112e-17
cg02878891	chr2	102090444	RFX8	5'UTR	-0.226598	0.000158609
cg06241885	chr11	58171033	OR5B3	TSS200	-0.22522	2.13054e-13
cg04777988	chr4	107952897	DKK2	Body	-0.220907	1.08849e-08
cg01987196	chrX	52001608			-0.218659	1.87848e-12
cg21139935	chr13	25139847			-0.218502	2.42591e-18
cg14249348	chr4	48492304	ZAR1	TSS200	-0.21662	0.000289001
cg16590821	chrX	118107876	LONRF3;LONRF3	TSS1500;TSS1500	-0.215073	0.000606807
cg12384989	chrX	122317614	GRIA3;GRIA3	TSS1500;TSS1500	0.215059	0.00214844
cg05210606	chr17	22203008			-0.213871	4.76473e-07
cg07951921	chrX	18236209	BEND2	Body	-0.21306	6.33847e-16
cg01941243	chr1	227971215			-0.212731	0.00096807
cg00904580	chr17	74113667			-0.212433	2.50025e-21
cg16533561	chrX	47699239	ZNF81	5'UTR	-0.212037	1.4209e-20
cg23660064	chr1	223395288	SUSD4	3'UTR	-0.210405	7.37747e-24
cg22008079	chr6	29125104			-0.210146	1.41843e-11
cg10208303	chr1	182959540			-0.210109	7.89312e-19
cg22865640	chr20	39307538			-0.208441	8.36295e-21
cg15604046	chr12	72740698	TRHDE	Body	-0.207559	2.30577e-15
cg10508111	chr12	48515382	PFKM;PFKM;PFKM;PFKM	TSS1500;TSS1500;Body;5'UTR	-0.207527	2.6969e-23
cg16828576	chr22	42318379			-0.207253	4.0202e-19
cg06161964	chr5	1884513			0.206261	5.15719e-05
cg03536022	chr6	29706879	LOC285830;LOC285830	Body;Body	-0.205766	2.83653e-17
cg11458555	chrX	122317627	GRIA3;GRIA3	TSS1500;TSS1500	0.205152	0.00348232
cg04170238	chr2	237768519			-0.204872	1.0147e-18
cg01226278	chr10	119774576	RAB11FIP2	Body	-0.204516	9.369e-14
cg01597135	chr17	58310187	SCARNA20;USP32	TSS1500;Body	-0.204289	6.10856e-19
cg08857906	chr1	28156999	PPP1R8;PPP1R8;PPP1R8	TSS1500;TSS1500;TSS1500	0.203519	2.42124e-16
cg19754283	chr5	140804945	PCDHGA4;PCDHGA11;PCDHGA11;PCDHGA9;PCDHGA1;PCDHGB1;PCDHGB6;PCDHGB3;PCDHGB7;PCDHGA6;PCDHGA8;PCDHGA10;PCDHGB8P;PCDHGA5;PCDHGB4;PCDHGA3;PCDHGA2;PCDHGA7;PCDHGB2;PCDHGB5	Body;Body;Body;Body;Body;Body;Body;Body;Body;Body;Body;Body;TSS1500;Body;Body;Body;Body;Body;Body;Body	-0.203132	1.82562e-10
cg20646500	chr6	42536105	UBR2	Body	-0.202981	4.0941e-10
cg25672097	chr15	50412855	ATP8B4	TSS1500	-0.202603	1.15321e-16
cg13263013	chr6	420130			-0.200981	3.00023e-15
cg02724401	chr12	78542637	NAV3	Body	-0.199945	1.73567e-14
cg20955458	chr12	105474943	ALDH1L2;ALDH1L2	Body;Body	-0.199333	2.66917e-17
cg22840251	chrX	100645007	RPL36A	TSS1500	-0.199091	3.50096e-16
cg01184784	chr2	8823756	ID2	3'UTR	0.198931	1.55306e-05
cg09786062	chr4	152097288	SH3D19;SH3D19;SH3D19	5'UTR;TSS1500;5'UTR	-0.19856	5.09535e-15
cg25990920	chr19	23077806			-0.198145	3.47444e-15
cg12388052	chr1	37739921			-0.198113	8.69782e-06
cg13242895	chr1	216805707	ESRRG;ESRRG;ESRRG;ESRRG;ESRRG	Body;Body;Body;Body;Body	-0.198019	9.23097e-18
cg16024904	chr19	17905718	B3GNT3	TSS200	0.197834	0.000517815
cg12475092	chr5	84934437			-0.197313	0.0036696
cg01533966	chr1	90363165	LRRC8D;LRRC8D	5'UTR;5'UTR	-0.196803	2.0729e-13
cg04023150	chr1	44873064	RNF220	5'UTR	-0.196091	0.000256087
cg08712572	chr1	205291974	NUAK2	TSS1500	-0.196026	3.66556e-17
cg23881962	chr14	50869359			-0.1953	1.93186e-14
cg21930118	chr5	140705845			0.194903	0.000761655
cg25021456	chr1	64974200	CACHD1	Body	-0.194694	5.0153e-16
cg00395929	chr15	57181938	LOC145783	Body	-0.19414	5.37154e-18
cg04104489	chr1	64063351	PGM1	Body	-0.194018	3.62924e-19
cg05795005	chr11	27528498	LIN7C;BDNFOS	TSS200;Body	0.193081	5.38651e-13
cg25605771	chr1	44466601	SLC6A9;SLC6A9;SLC6A9	Body;Body;Body	-0.192877	4.82719e-15
cg01803925	chr14	37133285	PAX9	Body	0.192234	0.00206049
cg16480008	chr10	31288991	ZNF438;ZNF438;ZNF438;ZNF438;ZNF438;ZNF438;ZNF438;ZNF438	5'UTR;5'UTR;5'UTR;5'UTR;5'UTR;TSS1500;5'UTR;Body	-0.191819	1.09799e-18
cg08457232	chr10	1135600	WDR37	Body	-0.191389	7.51435e-07
cg18018313	chr2	227657192	IRS1	3'UTR	0.191228	8.17796e-10
cg18342279	chr4	48492344	ZAR1	1stExon	-0.191041	0.0019022
cg06908855	chr7	93201042	CALCR;CALCR	5'UTR;5'UTR	-0.190901	2.04445e-11
cg13150801	chr6	6606065	LOC285780;LY86	Body;Body	-0.190339	1.87848e-12
cg09351848	chr2	50623873	NRXN1;NRXN1	Body;Body	-0.190151	5.05423e-15
cg03921529	chr13	24040391			0.190015	0.000717314
cg12833451	chr3	33729800	CLASP2	Body	-0.189951	1.05806e-13
cg26615232	chr1	216561886	USH2A;USH2A	Body;Body	-0.189894	1.29016e-11
cg22034855	chr2	20792009			-0.188929	4.30102e-23
cg13125506	chr9	68299110			-0.188778	1.7273e-05
cg23614125	chr11	101001257	PGR	TSS1500	-0.188534	1.96948e-09
cg13278115	chr2	47768650	KCNK12	Body	-0.188484	6.82932e-21
cg10818896	chr6	32263335	C6orf10	Body	-0.188342	3.33077e-16
cg00582971	chr5	178422128	GRM6	TSS200	-0.188167	0.00164307
cg27635394	chr6	26043820	HIST1H2BB	1stExon	0.188109	0.00350724
cg19401752	chr3	13860204	WNT7A	3'UTR	-0.187723	4.5869e-07
cg25270632	chr7	43751042	C7orf44	5'UTR	-0.187578	1.80903e-15
cg14192291	chr9	135465435	BARHL1	3'UTR	-0.187384	0.000859589
cg23675000	chr15	31948632	OTUD7A	TSS1500	-0.187295	1.15329e-21
cg25564144	chr22	36135459	RBM9;RBM9;RBM9;RBM9;RBM9;RBM9	3'UTR;3'UTR;3'UTR;3'UTR;3'UTR;3'UTR	-0.186952	1.11284e-13
cg10204325	chr5	31191356			-0.18679	1.90569e-10
cg20197277	chrX	131508512	MBNL3;MBNL3;MBNL3;MBNL3;MBNL3;MBNL3	3'UTR;3'UTR;3'UTR;3'UTR;3'UTR;3'UTR	-0.186667	1.15278e-13
cg12163223	chr2	75119917	HK2	3'UTR	-0.186579	2.47411e-16
cg26053872	chr6	44352236			-0.185747	3.24233e-21
cg25977504	chr1	247979157	OR14A16	TSS200	-0.185238	4.66633e-08
cg27368776	chr11	105793986	GRIA4;GRIA4	Body;Body	-0.185184	3.25923e-08
cg13916874	chr6	4286300			-0.185165	6.92239e-14
cg17546721	chr3	30646532	TGFBR2;TGFBR2	TSS1500;TSS1500	-0.184791	2.53751e-13
cg19962304	chr2	170135359	LRP2	Body	-0.184745	3.81444e-20
cg05376756	chr1	101493828			-0.18448	7.57739e-12
cg07892139	chrX	84192519			-0.184148	1.48874e-05
cg20022118	chr7	8276021	ICA1;ICA1;ICA1	5'UTR;5'UTR;5'UTR	-0.184134	1.85143e-14
cg07135237	chr10	21808126	C10orf140	5'UTR	0.183891	4.4463e-05
cg15459822	chr2	205546112	PARD3B;PARD3B;PARD3B	Body;Body;Body	-0.183868	4.78528e-09
cg26853401	chr4	84206199	COQ2	TSS200	0.183593	1.38633e-12
cg20950932	chrX	122317633	GRIA3;GRIA3	TSS1500;TSS1500	0.183536	0.00226578
cg07925582	chr19	54263064	MIR516A2	TSS1500	-0.183522	3.38286e-16
cg21545673	chr2	162162469			-0.183394	1.18672e-16
cg15519465	chr1	8738385	RERE;RERE	5'UTR;5'UTR	-0.183372	2.08435e-17
cg25015912	chr1	47775801	STIL;STIL	Body;Body	-0.183345	4.6284e-14
cg09885502	chr20	57463991	GNAS;GNAS;GNAS;GNAS	3'UTR;TSS200;3'UTR;Body	-0.183192	0.0350257
cg11939300	chr2	132584904			-0.18317	0.000640545
cg07008343	chr17	38956362	KRT28	TSS200	-0.182995	4.64401e-08
cg09610792	chr11	94798056			-0.182947	4.40163e-13
cg12589456	chr6	32034447	TNXB	Body	-0.18251	7.14909e-10
cg22744783	chr5	9105500	SEMA5A	Body	-0.18229	3.97143e-08
cg14471866	chr2	192734461			-0.182087	7.00521e-15
cg04394707	chr12	85302937	SLC6A15;SLC6A15;SLC6A15	5'UTR;5'UTR;5'UTR	-0.18178	2.58091e-08
cg26287080	chr17	74086286	EXOC7;EXOC7;EXOC7;EXOC7;EXOC7;EXOC7	Body;Body;Body;Body;Body;Body	-0.181564	4.70449e-06
cg09555947	chr3	19440409	KCNH8	Body	-0.181213	7.29586e-14
cg25947600	chr19	48676053			-0.1811	2.53525e-18
cg19710671	chr2	74353909			-0.181075	1.71202e-14
cg12505442	chr6	28968397	ZNF311	Body	-0.181004	8.83897e-19
cg16744531	chr19	17905626	B3GNT3	TSS1500	0.180384	0.00852417
cg22896615	chrX	100645005	RPL36A	TSS1500	-0.180193	2.55949e-17
cg21526530	chr15	50412411	ATP8B4	TSS1500	-0.179983	3.74937e-19
cg06779329	chr11	85341964	TMEM126B	5'UTR	-0.179952	2.66235e-22
cg12313310	chrX	114524266	LUZP4	TSS200	-0.179844	5.84165e-07
cg20973561	chr7	133218612	EXOC4	Body	-0.179399	1.22427e-12
cg14331765	chr11	121672049			0.179179	0.00292662
cg24706124	chr1	154173755	C1orf189	Body	-0.179136	1.31207e-17
cg14867639	chr12	100590495			-0.178751	4.53541e-19
cg05678871	chr4	57329597			-0.178724	1.50304e-16
cg09122096	chr11	102702285			0.178474	4.41893e-05
cg23424962	chrX	122318339	GRIA3;GRIA3;GRIA3;GRIA3	5'UTR;1stExon;1stExon;5'UTR	0.178315	0.024567
cg13198321	chr15	58357891	ALDH1A2;ALDH1A2;ALDH1A2;ALDH1A2	5'UTR;1stExon;1stExon;5'UTR	-0.178307	0.000915505
cg20075582	chr2	173289719			-0.17821	6.3639e-22
cg04699104	chr2	12858912	TRIB2;TRIB2	Body;Body	0.178162	0.000253364
cg14496314	chr3	61754981	PTPRG	Body	-0.178147	1.01883e-18
cg06618957	chr4	52883909	LRRC66	TSS200	-0.177978	1.18685e-15
cg25797006	chr2	75300249	TACR1;TACR1	Body;Body	-0.177907	2.89083e-15
cg13911398	chr6	28965729	ZNF311	Body	-0.177848	4.50131e-15
cg19000611	chr14	92198288	CATSPERB;CATSPERB	5'UTR;1stExon	-0.17767	4.4185e-12
cg11268321	chr2	157456466			-0.177601	3.57509e-21
cg24284822	chr4	78432011	CXCL13	TSS1500	-0.177407	2.03238e-15
cg15718581	chr4	188916581	ZFP42	TSS1500	-0.177395	0.000139693
cg21164545	chr20	45095158	LOC100240726	TSS1500	-0.177345	1.84856e-13
cg03258749	chr1	151040405	MLLT11	3'UTR	-0.177278	5.10052e-15
cg13582060	chr9	127040032	NEK6;NEK6;NEK6;NEK6	5'UTR;5'UTR;Body;5'UTR	-0.176873	6.06299e-12
cg22213614	chrX	21861065	MBTPS2	Body	-0.176726	6.96062e-08
cg20818778	chr1	235814145	GNG4;GNG4;GNG4	TSS1500;TSS200;TSS200	0.176679	0.00704988
cg04511182	chr4	103269584			-0.176483	2.11634e-11
cg12323723	chrX	136656581			-0.176469	0.000580193
cg16833110	chr11	6942045	OR2D3	TSS200	-0.17643	2.666e-05
cg00524899	chr2	133635152	NCKAP5;NCKAP5	Body;Body	-0.176409	1.85107e-20
cg19806642	chr5	178422140	GRM6	TSS200	-0.176218	0.00017954
cg21499459	chr4	174254427	HMGB2;HMGB2;HMGB2	Body;Body;Body	0.175753	2.24303e-14
cg01283843	chr12	56845598	MIP	Body	-0.175691	3.25287e-23
cg18188392	chrY	14649262			-0.175593	0.00118556
cg15840253	chrX	109439501	AMMECR1;AMMECR1;AMMECR1	3'UTR;3'UTR;3'UTR	-0.175592	3.82981e-18
cg19631365	chr4	79471849	ANXA3	TSS1500	-0.175428	1.25774e-13
cg19696622	chrX	20285908	RPS6KA3	TSS1500	0.175059	0.00870288
cg00021256	chr2	219848373	FEV	Body	0.174974	0.00164497
cg12907379	chr13	100624130	ZIC5;ZIC5	1stExon;5'UTR	-0.174927	0.00727129
cg22245792	chr12	131393515			-0.174762	5.5643e-09
cg02252828	chr1	32703603	MTMR9L	Body	-0.174631	7.3019e-14
cg21682210	chr1	95283241			-0.174575	1.37554e-18
cg19991723	chr8	50020154			0.174401	3.40873e-07
cg23957912	chr4	187296698			-0.174384	3.78741e-14
cg22175345	chr4	17194180			-0.174097	2.31227e-09
cg11835978	chr5	9041061	SEMA5A	3'UTR	-0.173913	1.63475e-07
cg22751696	chr3	62305147	C3orf14	TSS1500	0.173754	0.00669125
cg24526103	chr13	110433784	IRS2	Body	0.173713	0.00117952
cg00793432	chr20	7997443	TMX4	Body	-0.173585	1.50917e-14
cg08516181	chr6	57005930	ZNF451;ZNF451	Body;Body	-0.173175	1.1758e-12
cg18794839	chr1	215256262	KCNK2;KCNK2;KCNK2	TSS1500;TSS1500;Body	-0.173162	0.00161736
cg04343242	chr4	104000066	BDH2	3'UTR	-0.173158	4.93218e-16
cg24337173	chr11	8498357	STK33	5'UTR	-0.172981	4.58646e-08
cg10987597	chr13	112726058			0.172793	0.00128661
cg05765440	chr1	68252343	GNG12	5'UTR	-0.172601	4.0202e-19
cg13665852	chr10	13146898	OPTN;OPTN;OPTN;OPTN	5'UTR;5'UTR;5'UTR;5'UTR	-0.172571	3.25573e-19
cg14823763	chr5	1884365	IRX4	TSS1500	0.172569	0.000213272
cg24127719	chr21	38068660			-0.172526	1.37249e-06
cg24504442	chr15	37391675	MEIS2;MEIS2;MEIS2;MEIS2;MEIS2;MEIS2;MEIS2;MEIS2;MEIS2;MEIS2;MEIS2	1stExon;5'UTR;5'UTR;1stExon;TSS200;5'UTR;5'UTR;1stExon;TSS1500;5'UTR;1stExon	0.172485	0.000157614
cg01093369	chr5	135335815			-0.172301	1.50563e-06
cg11532054	chr1	173021195	TNFSF18	TSS1500	-0.172237	7.27146e-13
cg09575312	chr19	8511155	HNRNPM;HNRNPM	Body;Body	0.17221	2.2978e-15
cg25318301	chr1	228566560	OBSCN	3'UTR	-0.17206	0.00832853
cg23624621	chr4	74731300			-0.171647	5.02801e-12
cg00043510	chr1	235814134	GNG4;GNG4;GNG4	TSS1500;TSS200;TSS200	0.171332	0.0107865
cg08459169	chr2	130760544			-0.171058	2.55077e-14
cg19091291	chr1	219444794			-0.170739	9.72086e-15
cg14991984	chr1	99470129	LPPR5;LPPR5	1stExon;1stExon	-0.170735	0.000207893
cg20788115	chr15	75636870			-0.170418	3.04638e-18
cg16205846	chr2	211539520	CPS1;CPS1;CPS1	Body;Body;Body	-0.170242	1.00189e-05
cg18770350	chr1	236849966	ACTN2;ACTN2	1stExon;5'UTR	-0.170227	0.0104819
cg07441953	chr11	78400028	ODZ4	Body	-0.170148	1.92526e-14
cg01879556	chr21	43932043	SLC37A1	5'UTR	-0.17011	1.73564e-14
cg13244211	chr10	120820080	SNORA19;EIF3A	TSS1500;Body	-0.169995	1.5869e-10
cg01314555	chr4	69340916	TMPRSS11E	Body	-0.169861	6.84302e-16
cg09045787	chr2	218624515			-0.169806	6.39494e-15
cg13053563	chr1	248568331	OR2T1	TSS1500	-0.169795	7.17703e-11
cg19488620	chr19	54668565	TMC4;TMC4	Body;Body	0.169672	0.00454351
cg27022602	chr19	42579074	ZNF574	TSS1500	-0.169438	4.68872e-15
cg19584834	chr19	39286793			-0.169278	7.37825e-17
cg02402209	chr4	152249812			-0.169076	3.71501e-17
cg19151808	chr4	89619051	NAP1L5;HERC3	TSS200;Body	0.168859	0.000488097
cg19966146	chr6	49466300	GLYATL3	TSS1500	-0.168754	1.47485e-13
cg26826329	chr11	8612947	STK33	5'UTR	-0.168689	1.79694e-12
cg09813341	chr12	122665500	LRRC43	5'UTR	-0.168593	1.61354e-15
cg27350602	chrX	136630265			-0.168592	0.00854359
cg04146883	chr11	46062035	PHF21A;PHF21A	Body;Body	-0.168574	5.38748e-12
cg26435481	chr14	101432120	SNORD114-9;SNORD114-10	TSS1500;TSS1500	-0.168527	2.91254e-09
cg05545882	chr10	43216927			-0.168526	8.43535e-15
cg10545738	chr15	40071158	FSIP1	5'UTR	-0.168509	3.51999e-21
cg25024195	chr17	46144968			-0.168429	1.51331e-12
cg15213210	chr1	18962937	PAX7;PAX7;PAX7	Body;Body;Body	-0.168398	0.000563101
cg09489281	chr5	43604149	NNT;NNT	5'UTR;5'UTR	0.168102	0.00263485
cg21367769	chr6	25651194	SCGN	TSS1500	-0.168062	3.8621e-11
cg15722631	chr1	214835694	CENPF	Body	-0.167999	3.70513e-14
cg12930714	chr14	24835006	NFATC4	TSS1500	0.167968	0.00161472
cg17023395	chr2	63888846			-0.167951	1.62006e-13
cg21524061	chr4	38825551	TLR6	3'UTR	-0.16788	0.000259132
cg27554875	chrX	77914115	ZCCHC5	5'UTR	-0.167736	0.000161611
cg15987572	chr1	22137435	LDLRAD2	TSS1500	-0.167705	3.30037e-11
cg09540957	chr2	98414154	TMEM131	Body	-0.167483	1.41426e-12
cg24938659	chr19	46649840	IGFL2	TSS1500	-0.167369	2.61416e-12
cg13407231	chr12	128249183			-0.167177	2.19682e-06
cg27408262	chr10	126706831	CTBP2;CTBP2;CTBP2	Body;Body;Body	-0.16717	8.87229e-18
cg00189389	chr3	18490249			-0.167169	1.41817e-17
cg12483476	chr5	178421711	GRM6	1stExon	-0.167118	0.000100847
cg13140135	chrX	125295590			-0.167113	2.26592e-07
cg03230456	chr2	74939268			-0.167063	9.41186e-16
cg03462581	chr3	50140385	RBM5	Body	-0.166964	1.57613e-20
cg03847230	chr1	100675407	DBT	Body	-0.166852	2.10929e-15
cg02128625	chr12	107312370			-0.166774	3.13533e-16
cg21528112	chr3	11034978	SLC6A1	5'UTR	-0.166708	0.000217061
cg03751527	chr3	10335375	GHRL;GHRL;GHRL;GHRL;GHRL;GHRL;GHRL;GHRL;GHRL;GHRL	TSS1500;TSS1500;TSS1500;TSS1500;TSS1500;TSS1500;TSS1500;TSS1500;TSS1500;TSS1500	-0.16665	1.08814e-17
cg20955492	chr2	27199491	MAPRE3	5'UTR	-0.166634	1.83906e-15
cg23684502	chr22	41217753			-0.166558	7.9872e-12
cg16179619	chr17	39157349	KRTAP3-2	TSS1500	-0.166534	9.55345e-12
cg17340170	chr19	21686146			-0.166506	1.25117e-13
cg06479978	chrX	131161297	MST4;MST4;MST4	Body;Body;Body	-0.166493	3.71741e-13
cg16661004	chr1	53343261	ZYG11A	Body	-0.166345	7.85497e-14
cg12640631	chr12	68554684	IFNG	TSS1500	-0.166319	2.69564e-12
cg00574800	chrX	103495623	ESX1	Body	-0.166296	7.35455e-08
cg01265653	chr11	96190436			-0.165995	4.13297e-11
cg16500605	chr6	31620861	BAT3;BAT3;BAT3;BAT3	TSS1500;TSS1500;TSS1500;TSS1500	0.165883	1.1642e-12
cg04208863	chr5	37848810			-0.165808	1.04341e-15
cg01378456	chr10	114116705	GUCY2G	TSS1500	-0.165511	7.64302e-17
cg06624244	chr1	16332335	C1orf64	Body	-0.165505	6.86599e-13
cg07137955	chr5	42992774			-0.165433	0.00266974
cg03241046	chr2	166881390	SCN1A;SCN1A;SCN1A	Body;Body;Body	-0.165376	1.61733e-10
cg20592707	chr1	152086623	TCHH	TSS200	-0.165191	0.000173106
cg20638675	chr10	45374906			0.165142	0.0187961
cg11074615	chr10	52976168	PRKG1;PRKG1	Body;Body	-0.165119	6.50439e-09
cg12820627	chr2	207147089	ZDBF2	Body	-0.164946	1.93578e-12
cg18856091	chr2	105956343	C2orf49	Body	-0.164931	2.7606e-14
cg12617598	chr1	193222046	CDC73	3'UTR	-0.164841	2.83756e-09
cg11854043	chr15	38226316	TMCO5A	TSS1500	-0.164777	1.77887e-12
cg25999637	chr4	186425697	PDLIM3;PDLIM3	Body;Body	0.164516	0.000746201
cg25185173	chr4	154712580			-0.164302	0.000259812
cg09162834	chr13	110768683			0.164106	3.84848e-05
cg22557711	chr19	9966491	OLFM2	Body	-0.164077	2.36707e-17
cg03578013	chr3	24145718	LOC152024	TSS1500	-0.163934	1.31422e-13
cg09697978	chr2	37501815	PRKD3	Body	-0.163886	2.36105e-15
cg03793678	chr15	96862225			-0.163595	6.94389e-09
cg20074141	chr10	44810092			-0.163553	7.91341e-08
cg21628854	chr11	93513723			-0.163524	2.39777e-20
cg09799983	chr2	38301756	CYP1B1	Body	-0.163497	0.00743355
cg01795959	chr1	47486850			-0.16347	2.8651e-17
cg12868067	chr12	128752246	TMEM132C	Body	-0.163406	0.00321532
cg05627029	chr10	122708532			0.163089	0.00066315
cg21938261	chr5	146257862	PPP2R2B;PPP2R2B;PPP2R2B;PPP2R2B;PPP2R2B;PPP2R2B;PPP2R2B;PPP2R2B	5'UTR;5'UTR;1stExon;Body;5'UTR;5'UTR;Body;5'UTR	-0.162869	0.00138191
cg14017444	chr4	138468381			-0.16274	8.37297e-11
cg13731703	chr9	27327953	MOBKL2B	3'UTR	-0.162709	2.07495e-16
cg10581754	chr11	7715991	OVCH2	Body	0.162643	1.17283e-12
cg15572423	chr6	30307205	TRIM39;TRIM39	Body;Body	-0.162593	5.38189e-18
cg21135330	chr2	63235649	EHBP1;EHBP1;EHBP1;EHBP1	Body;Body;Body;Body	-0.162491	1.51668e-10
cg03009524	chr14	56645829	PELI2	Body	-0.162467	6.26344e-14
cg19683989	chr15	95938185			0.162319	0.00184609
cg21513138	chr3	195460818	MUC20;MUC20	3'UTR;3'UTR	-0.162228	2.72492e-12
cg04892443	chr1	191503762			-0.162078	1.82086e-07
cg02893547	chr6	168372652	MLLT4	3'UTR	-0.16202	2.6433e-15
cg21819468	chr1	13910569	PDPN;PDPN;PDPN;PDPN	TSS1500;TSS1500;1stExon;1stExon	-0.16202	0.00547506
cg11180316	chr14	53928144			-0.161998	8.1073e-07
cg05008366	chr5	169225981	DOCK2	Body	-0.161978	1.81812e-09
cg20528165	chr1	248084239	OR2T8	TSS200	-0.161942	6.88102e-13
cg13635014	chr9	96328401			-0.16191	1.85143e-14
cg11784214	chr17	19479935	SLC47A1	Body	-0.161849	1.85107e-20
cg02586883	chrX	21393898	CNKSR2;CNKSR2;CNKSR2;CNKSR2	Body;Body;Body;Body	0.161797	0.00179505
cg11988101	chr4	138443986	PCDH18	Body	-0.161729	2.98255e-11
cg24575128	chr3	52502445	NISCH	Body	0.161712	1.80114e-05
cg07414199	chr6	169540032			-0.161621	1.25251e-05
cg14847658	chr15	33489750			-0.161609	5.67235e-12
cg05343548	chr20	56962354			-0.161579	1.26396e-19
cg19994834	chrX	122318040	GRIA3;GRIA3	TSS200;TSS200	0.161501	0.0118141
cg26521278	chr12	119771257	CCDC60	TSS1500	-0.161406	3.11841e-08
cg01986775	chrX	27996625	DCAF8L1;DCAF8L1	1stExon;3'UTR	-0.161361	5.61474e-06
cg19537932	chr12	55886519	OR6C68	1stExon	-0.161231	2.06284e-06
cg00554539	chr14	101448585	SNORD114-22	TSS1500	-0.161025	1.54324e-07
cg15561933	chr1	57319350	C8A	TSS1500	-0.160998	3.31591e-14
cg01971322	chrX	100310256			-0.160983	3.33249e-14
cg07571531	chr6	134216081	TCF21	3'UTR	0.160978	1.03986e-05
cg15361251	chr4	184069263	WWC2	Body	-0.160934	1.78996e-13
cg25506797	chr10	133850760			0.16089	0.00309191
cg16324899	chr2	145298195			-0.160864	9.02268e-10
cg13986498	chr13	24917418			-0.160858	8.982e-12
cg03847896	chr1	112154295			-0.160822	1.75731e-06
cg08757624	chr7	132677298	CHCHD3	Body	-0.160818	8.46609e-14
cg02874376	chr14	101193397	DLK1;DLK1	1stExon;5'UTR	-0.160706	0.000721768
cg09538825	chr6	49605401	RHAG	TSS1500	-0.160596	2.26046e-15
cg14888255	chr3	36902745	TRANK1	Body	-0.160543	8.3788e-18
cg00177237	chr21	43658316	ABCG1;ABCG1;ABCG1;ABCG1;ABCG1;ABCG1	Body;Body;Body;Body;Body;Body	-0.160514	2.79986e-12
cg05179986	chr6	151547145			-0.160451	4.84282e-16
cg06997275	chr2	208815981	PLEKHM3	Body	-0.160249	3.86215e-18
cg14009504	chr14	71555837	PCNX	Body	-0.160197	5.48652e-11
cg21153839	chr2	27190789			-0.160131	1.07945e-13
cg11599793	chr2	151284413			-0.160113	1.24548e-12
cg04890230	chr7	137087146	DGKI	Body	-0.160081	1.80034e-14
cg17711567	chr19	44325008	LYPD5	TSS1500	0.160052	0.000133115
cg13927040	chr6	167453801	FGFR1OP;FGFR1OP	3'UTR;3'UTR	-0.159782	2.41663e-06
cg22462000	chr19	54290434	MIR372;MIR371	TSS1500;TSS1500	-0.159743	1.92569e-21
cg23874746	chr2	183387015	PDE1A;PDE1A	1stExon;Body	-0.159725	3.46456e-11
cg23581489	chr6	33164210	RXRB	Body	-0.159648	3.08204e-13
cg05081694	chr2	166026575	SCN3A;SCN3A;SCN3A	Body;Body;Body	-0.159598	5.12089e-14
cg20153160	chr1	115324285	SIKE1;SIKE1	TSS1500;TSS1500	-0.159594	1.42136e-11
cg08743896	chr10	65200160	JMJD1C	Body	-0.159577	4.4799e-13
cg22939394	chr6	155999688			0.159523	0.00053684
cg02839725	chr17	30823006	MYO1D	Body	0.159507	0.0358112
cg00417576	chr11	14535610	PSMA1;PSMA1;PSMA1	Body;Body;3'UTR	-0.1595	4.41039e-13
cg06819704	chr5	159707559	CCNJL	Body	-0.15947	7.4717e-16
cg01264298	chr6	131722497			-0.159395	8.2329e-20
cg07815208	chr1	169866315			-0.159093	3.29291e-15
cg09217023	chr3	9394237			-0.159092	8.23352e-17
cg18897632	chr2	5836231	SOX11;SOX11	3'UTR;1stExon	-0.159046	0.0025821
cg06721860	chr12	33589594	SYT10	Body	-0.159006	0.00041298
cg03897851	chrX	56764293	LOC442454;LOC550643	TSS1500;Body	-0.159	9.98938e-13
cg15149117	chr11	5568008	OR52H1	TSS1500	-0.158936	1.96133e-11
cg07782112	chr2	53107842			-0.158815	2.59865e-05
cg12736577	chr2	52480467			-0.158797	3.02657e-05
cg08076100	chr12	55758751	OR6C75	TSS200	-0.158744	1.06887e-07
cg22410743	chr15	67574897	IQCH;IQCH	Body;Body	-0.15872	3.22325e-11
cg07159131	chr4	122867651	TRPC3	Body	-0.158642	5.22307e-09
cg19492632	chr19	33347379	SLC7A9;SLC7A9	Body;Body	-0.158543	7.05722e-14
cg23401601	chr13	100578634			0.158441	1.86487e-06
cg08343347	chr4	36076000	ARAP2	Body	-0.158292	8.04493e-13
cg06890464	chr5	2833124			-0.15824	4.78912e-06
cg06679563	chr19	33622563	WDR88	TSS1500	-0.158156	1.97584e-20
cg11423701	chr1	147246154	GJA5	TSS1500	-0.158148	8.8721e-14
cg04733681	chr6	160423822	IGF2R	Body	-0.158063	2.75812e-17
cg04388226	chr12	128366031			-0.158013	0.00095553
cg22685052	chr1	22777719	ZBTB40;ZBTB40	TSS1500;TSS1500	-0.15801	5.46127e-20
cg19773565	chrX	102195337			-0.157853	6.98332e-14
cg00350932	chr2	86335912	PTCD3	Body	-0.157842	1.20974e-08
cg24202123	chr3	36422093	STAC	TSS200	-0.15769	0.00739479
cg11826826	chr5	146258237	PPP2R2B;PPP2R2B;PPP2R2B;PPP2R2B;PPP2R2B;PPP2R2B;PPP2R2B;PPP2R2B	TSS200;5'UTR;Body;5'UTR;5'UTR;Body;5'UTR;1stExon	-0.157644	0.00185874
cg13169479	chr6	29140768	OR2J2	TSS1500	-0.15762	2.68789e-11
cg23440816	chr1	223948910	CAPN2;CAPN2	Body;Body	-0.15762	1.54797e-08
cg15049549	chr3	48732213	IP6K2;IP6K2;IP6K2;IP6K2;IP6K2;IP6K2;IP6K2;IP6K2	Body;Body;Body;Body;Body;Body;Body;Body	0.15759	1.98809e-08
cg22472608	chr5	1891194			-0.157559	4.45569e-06
cg02861615	chr1	39036030			0.157521	0.00142059
cg26187342	chr17	65713858	NOL11	TSS1500	0.157482	2.4933e-16
cg15532640	chr12	129554566			-0.157454	0.0161892
cg14681629	chr5	43041808	C5orf39;LOC153684	TSS1500;TSS1500	0.157433	0.00794448
cg02023345	chr10	63212226	TMEM26	Body	0.15712	0.0209864
cg21194039	chr5	140499367			-0.157072	3.87573e-06
cg18713748	chr5	140706190			0.157043	0.00231432
cg04409319	chr1	160774690	LY9	Body	-0.157027	1.53761e-07
cg13800209	chr15	37390284	MEIS2;MEIS2;MEIS2;MEIS2;MEIS2;MEIS2;MEIS2	1stExon;Body;Body;5'UTR;Body;Body;Body	-0.157016	0.0329865
cg23386594	chr11	6866523	OR10A5	TSS1500	-0.156815	1.8437e-08
cg23528297	chr6	30886122	VARS2;VARS2;VARS2	Body;Body;Body	-0.15676	1.30721e-19
cg21579472	chr1	46595677	PIK3R3;PIK3R3	Body;Body	-0.156655	3.57651e-06
cg25999375	chrX	31287275	DMD;DMD;DMD;DMD;DMD;DMD;DMD;DMD;DMD;DMD;DMD;DMD;DMD	Body;Body;Body;Body;Body;Body;Body;Body;Body;Body;Body;Body;Body	-0.15661	5.81991e-19
cg05343106	chr11	73661229	DNAJB13	TSS200	-0.156591	7.8248e-16
cg26987597	chr6	1391207	FOXF2	1stExon	-0.156437	0.00391875
cg21253943	chr4	53968201	SCFD2	Body	-0.156396	1.29393e-16
cg14091154	chr4	79358764	FRAS1;FRAS1	Body;Body	-0.156327	1.80158e-08
cg14507792	chr9	95574913	ANKRD19	Body	-0.156121	9.65607e-12
cg12496014	chr17	38619790			-0.155982	2.15876e-12
cg19656282	chr2	74742786	TLX2	Body	-0.155945	1.84732e-06
cg08739385	chr1	38201818	EPHA10	Body	-0.155902	1.47703e-16
cg16230999	chr14	73389369			-0.155792	8.74696e-18
cg04315646	chr6	33084922	HLA-DPB2	Body	0.155752	0.0148741
cg24576298	chr7	108137995	PNPLA8	Body	-0.155719	3.5857e-09
cg07368265	chr1	219375142	LYPLAL1	Body	-0.155711	2.79906e-12
cg02152650	chr1	54968922			-0.155686	3.87991e-08
cg26475911	chr17	73056187	KCTD2	Body	0.155618	1.61272e-06
cg26422329	chr14	51101635	SAV1	3'UTR	-0.155575	6.36391e-12
cg23517797	chr14	40809000			-0.155489	3.94376e-11
cg23252902	chr6	711405			0.155435	0.0116379
cg15059608	chr3	62305003	C3orf14	TSS1500	0.155398	0.0286074
cg01418536	chr17	58465313	USP32	Body	-0.155319	1.44101e-11
cg16360372	chr5	147212728	SPINK1	TSS1500	-0.155144	2.30345e-20
cg08610773	chr2	184896169			-0.154831	3.48263e-07
cg26425933	chr10	115999385	VWA2	5'UTR	-0.154793	0.0114938
cg24509398	chr1	28416532	EYA3	TSS1500	-0.15463	2.03808e-13
cg19849728	chr4	111536767			0.154623	0.00591569
cg04495670	chr11	69634296	FGF3	TSS200	0.15456	0.00215663
cg03616722	chr13	112602415			-0.154547	0.00747861
cg15183258	chr15	42061865	MGA;MGA	3'UTR;3'UTR	-0.154539	3.08195e-16
cg24007445	chr3	194224524			-0.154517	3.11127e-16
cg13348475	chr5	166098241			-0.154247	5.98101e-10
cg01919034	chr15	69741819			-0.15423	2.92818e-13
cg11804292	chr14	54136204			-0.154196	0.000343311
cg25737169	chr15	86107540	AKAP13;AKAP13	Body;Body	-0.154195	3.99604e-14
cg11753124	chr1	222476017			-0.154157	2.2028e-07
cg00675940	chr5	42923550			-0.154011	2.68955e-11
cg25920645	chr2	176047472	ATP5G3;ATP5G3	TSS1500;TSS1500	-0.153971	4.57007e-15
cg04550237	chr2	27362964	C2orf53	TSS1500	-0.153948	4.89103e-17
cg17892601	chr1	66723177	PDE4B;PDE4B;PDE4B	Body;Body;Body	-0.153922	1.3426e-11
cg01904727	chr5	145484705	PLAC8L1	TSS1500	-0.153908	1.56623e-12
cg15746696	chr19	58400494	ZNF814	TSS200	0.153891	7.54992e-05
cg19788417	chr20	30027638	DEFB123	TSS1500	-0.153846	2.7996e-08
cg21073930	chr19	12984170	MAST1	Body	0.15384	0.00264078
cg23899408	chr19	12877188	HOOK2;HOOK2	Body;Body	0.153833	0.0317611
cg16733946	chrX	102809791			0.153808	0.00432823
cg09127400	chr6	30712331	IER3	TSS200	-0.15355	0.0268692
cg26095478	chr22	46377526			-0.153537	1.26364e-16
cg09595044	chr6	29426132	OR2H1	TSS200	-0.153522	1.46215e-08
cg06077978	chrX	48690457	PCSK1N	Body	-0.153516	0.00317745
cg26609894	chr19	8278234	LASS4	5'UTR	-0.153487	3.10058e-15
cg15288310	chr3	11749113	VGLL4	5'UTR	-0.153419	4.97832e-17
cg05337177	chr6	33084928	HLA-DPB2	Body	0.1534	0.0245393
cg26065836	chr1	212149423	INTS7	Body	-0.153398	7.30139e-12
cg00997264	chr1	219259351			-0.153322	7.683e-11
cg26214064	chrX	92964855	FAM133A;FAM133A;FAM133A;FAM133A	Body;Body;Body;Body	-0.153307	4.65447e-05
cg05697394	chr12	65701642	MSRB3;MSRB3	5'UTR;Body	-0.15327	1.17139e-12
cg24523650	chr2	37381088	EIF2AK2;EIF2AK2	5'UTR;5'UTR	-0.153237	2.12861e-14
cg21817668	chr1	197870871	C1orf53	TSS1500	-0.153235	4.93218e-16
cg26195178	chr5	1885716			0.153206	0.00639281
cg11865223	chr2	33368461	LTBP1;LTBP1;LTBP1;LTBP1;LTBP1	Body;Body;Body;Body;Body	-0.153193	1.3497e-13
cg15574240	chr2	79269568			-0.153178	2.85425e-10
cg07951355	chr1	40123717			0.153129	2.6398e-05
cg09333077	chr6	27118882			-0.153079	3.96545e-14
cg26268621	chr15	60296159	FOXB1	TSS1500	-0.153063	0.00696856
cg19268720	chr11	48038449	PTPRJ;PTPRJ	Body;Body	-0.153028	1.33175e-11
cg23056602	chrX	65825449	EDA2R	Body	-0.153026	2.23222e-05
cg13007763	chr6	63572411			-0.152996	4.08596e-06
cg08672695	chr6	33356860			-0.152966	1.56036e-11
cg05046272	chr21	43619510	ABCG1;ABCG1	TSS1500;TSS1500	-0.152944	2.50408e-12
cg06100373	chr1	93718087	CCDC18	Body	-0.152857	7.64531e-15
cg12170477	chr6	124762920	NKAIN2	Body	-0.152841	3.20792e-06
cg07761273	chrX	13591311	EGFL6;EGFL6	Body;Body	-0.152815	9.96261e-11
cg10621576	chr13	112714526			0.152745	0.00761638
cg17974460	chr2	202510866	MPP4	Body	-0.152722	6.53905e-14
cg13521973	chr19	38811027	KCNK6	Body	0.152692	0.000178905
cg15586953	chr4	33892872			-0.152666	3.27622e-05
cg03680032	chr11	94965610	SESN3	TSS1500	0.152647	0.0180263
cg23562675	chr2	120107745	C2orf76	5'UTR	-0.152596	3.75511e-06
cg16141678	chrX	3264695	MXRA5	TSS200	-0.152569	0.000480122
cg10146330	chr22	50482250	TTLL8	Body	-0.152566	0.0185053
cg04606020	chr12	56139467	GDF11	Body	0.152531	7.68603e-05
cg17630127	chr11	60196778	MS4A5	TSS1500	-0.152455	5.65429e-15
cg22024931	chr5	69371421	SMN1;SMN2;SMN2;SMN2;SMN1;SMN2	Body;Body;Body;Body;Body;Body	-0.152395	0.000233294
cg26032021	chr14	54804413			-0.15236	1.49126e-12
cg00155526	chr5	32713290	NPR3	Body	0.152269	0.00532253
cg01409498	chr19	41429786	CYP2B7P1	TSS1500	-0.152232	1.27685e-10
cg13643914	chr4	122302226	QRFPR	TSS200	-0.152218	0.00285905
cg21204600	chr6	8651682	HULC	TSS1500	-0.152216	2.95985e-08
cg07776166	chr4	175254137	KIAA1712	3'UTR	-0.151989	1.04856e-13
cg12543807	chr11	85355143			-0.151958	2.45237e-17
cg16428758	chrX	154769629	TMLHE	Body	-0.151937	1.80186e-06
cg14098681	chr10	8096818	FLJ45983;GATA3;GATA3;GATA3;GATA3;FLJ45983	TSS1500;5'UTR;1stExon;5'UTR;1stExon;TSS1500	-0.151873	0.000573081
cg19504702	chr5	153862394			-0.151866	2.64537e-05
cg04415014	chr2	68273829	C1D;C1D	Body;Body	-0.151861	7.90522e-10
cg14604444	chr12	130766091			-0.151806	0.00747483
cg26332016	chr12	117348108	FBXW8;FBXW8	TSS1500;TSS1500	-0.151804	5.58836e-08
cg04629433	chr11	124191389	OR8D2	TSS1500	-0.151755	0.000423548
cg03289972	chrX	48166663	SSX9	TSS1500	-0.151746	1.92605e-13
cg20738928	chr2	99871988	LYG2	TSS1500	-0.151703	2.90415e-17
cg00266286	chr5	32713723	NPR3	Body	0.151666	0.00501522
cg00712943	chr2	31806781	SRD5A2	TSS1500	-0.151619	1.14243e-05
cg04904531	chr1	118405119			-0.151543	3.92535e-12
cg20748012	chr10	60236694			-0.151525	4.21598e-14
cg24511685	chr1	109191152	C1orf59;C1orf59	3'UTR;3'UTR	-0.151443	2.42842e-12
cg20097407	chr2	71112079			-0.151428	2.43163e-09
cg21053474	chr4	46737408	COX7B2	5'UTR	-0.151316	0.000724737
cg27060380	chr2	36721423	CRIM1	Body	-0.151244	2.58242e-15
cg20935363	chr11	72295535	PDE2A;PDE2A;PDE2A;PDE2A	Body;Body;Body;Body	-0.151233	9.09672e-06
cg13459077	chr9	37261078	ZCCHC7	Body	-0.151192	2.8502e-13
cg02456218	chr5	180476573	BTNL9	Body	-0.151168	3.98147e-05
cg02376806	chr4	52883875	LRRC66	TSS200	-0.151121	1.65654e-13
cg16926920	chr1	39174395			-0.151113	7.08411e-06
cg05821789	chr11	122848098			-0.150942	0.0050871
cg11703007	chr15	50920452	TRPM7	Body	-0.15092	6.25804e-12
cg24667168	chrX	133674329	MIR450B	TSS200	-0.150919	4.74552e-12
cg15003833	chr11	9616835			-0.150854	3.00127e-16
cg13729816	chr19	52954722			-0.150714	1.05299e-05
cg16027343	chr5	180632948	TRIM7;TRIM7	TSS1500;TSS1500	0.150622	0.00410855
cg06270074	chr4	153353276	FBXW7	5'UTR	-0.150553	1.47877e-12
cg02877657	chr2	55493212	MTIF2;MTIF2	5'UTR;5'UTR	-0.150531	5.08422e-10
cg10673484	chr3	17073703	PLCL2;PLCL2	Body;Body	-0.150527	2.89652e-08
cg18007641	chr4	74641828			-0.150462	8.39764e-08
cg12983550	chr22	26568302	SEZ6L	Body	-0.150395	7.91646e-10
cg01999476	chr3	62308758	C3orf14	Body	-0.150385	8.17386e-15
cg27659974	chr2	172430816			0.150374	1.7315e-05
cg02183531	chr2	62113199	CCT4	Body	-0.150329	5.79817e-17
cg21549477	chr15	52197813	TMOD3	Body	-0.150322	4.85012e-13
cg02796420	chr2	100016281	EIF5B	3'UTR	-0.150225	1.05703e-12
cg06505768	chrX	129309750	RAB33A	Body	-0.150139	3.56324e-17
cg19461907	chr19	17336467	OCEL1	TSS1500	-0.150092	4.2919e-09
cg26156167	chr1	161582651			0.150089	0.0103561
cg00614413	chr19	5286594	PTPRS;PTPRS;PTPRS;PTPRS	5'UTR;5'UTR;5'UTR;5'UTR	-0.150076	9.07051e-15
cg07188009	chr1	106626446			-0.150074	0.000104028
cg13491045	chr11	101646253			-0.150049	4.61287e-06
cg24456632	chr11	77314957	AQP11	Body	-0.150005	1.72183e-09
cg14718396	chr15	50274021	ATP8B4	Body	-0.149867	8.80204e-14
cg13362404	chr6	4279354			-0.149842	1.41076e-14
cg02167438	chr20	9819697	PAK7;PAK7	TSS200;TSS200	-0.149766	0.00509122
cg25528646	chrX	151143302	GABRE	TSS200	-0.149758	0.00424975
cg25208677	chr1	67521487	SLC35D1	TSS1500	-0.149609	6.40141e-14
cg16454099	chr7	92818323	HEPACAM2;HEPACAM2	3'UTR;3'UTR	-0.149557	4.88131e-13
cg11898486	chr19	44324747	LYPD5;LYPD5	5'UTR;1stExon	0.149552	0.00479328
cg01627510	chrX	27840754	MAGEB10	3'UTR	-0.149536	2.21122e-05
cg14305943	chr10	120820318	SNORA19;EIF3A	TSS1500;Body	-0.149442	1.50135e-12
cg10372432	chr14	57116101	C14orf101	3'UTR	-0.14944	7.78612e-10
cg00002719	chr1	169396706	C1orf114	TSS200	0.149432	0.00211498
cg21196747	chr6	27521385			0.149368	0.0133715
cg17222143	chr1	216412024	USH2A;USH2A	Body;Body	-0.149354	3.57715e-05
cg03298314	chr6	30311668	RPP21	TSS1500	-0.149286	6.2393e-16
cg24272907	chr12	131002918	RIMBP2	TSS1500	-0.149216	0.000245281
cg12594290	chr6	11972963			-0.149192	3.81444e-20
cg19990483	chr14	51030485	ATL1;ATL1;ATL1	Body;Body;Body	-0.149146	1.96436e-13
cg25928521	chr11	14893339	PDE3B	3'UTR	-0.149141	1.59798e-11
cg24819427	chr19	56250652	NLRP9	TSS1500	-0.149086	2.37935e-10
cg10288467	chr3	20371290			-0.149052	2.49834e-15
cg05275752	chr2	38892887	GALM	TSS200	0.149029	0.0187989
cg07406704	chr16	23592608	NDUFAB1	3'UTR	-0.148979	7.02514e-18
cg23087877	chr10	22022646	MLLT10;MLLT10	Body;Body	-0.14896	2.08145e-12
cg22894076	chr11	22684417			-0.148952	3.11455e-16
cg02727832	chr12	93400542			-0.148916	6.00662e-16
cg03618016	chr1	247769804	OR2G3	1stExon	-0.148895	2.84362e-05
cg21018647	chr12	76468447	NAP1L1;NAP1L1	5'UTR;5'UTR	-0.148884	1.81406e-14
cg16836388	chr20	45314291	SLC13A3;TP53RK	TSS1500;3'UTR	-0.148883	2.422e-14
cg22386281	chr2	227652132	IRS1	3'UTR	-0.148877	7.09987e-16
cg18202834	chr1	232689426			0.148839	4.10555e-06
cg08142058	chr14	61695425			-0.148765	3.71384e-16
cg01084562	chr1	168108984			-0.148717	1.20942e-12
cg10818986	chr1	248083146	OR2T8	TSS1500	-0.148671	5.89429e-06
cg23522780	chrX	118712792	UBE2A;UBE2A	Body;Body	-0.148599	9.7466e-13
cg00571067	chr17	53871788			-0.148578	3.79527e-16
cg11206041	chr6	27835400	HIST1H1B	TSS200	0.148523	0.0276725
cg00047185	chr19	54196849	MIR526B	TSS1500	-0.148492	3.04257e-11
cg02865242	chr17	72702859	RAB37;CD300LF	Body;Body	-0.148476	1.86002e-06
cg03349251	chr6	10832472	MAK	TSS1500	-0.148417	3.10058e-15
cg08219991	chr14	100054932	CCDC85C	Body	-0.148286	6.08206e-13
cg07591530	chr5	159614282	FABP6	TSS200	-0.148243	3.66811e-20
cg08320413	chr10	127455161	MMP21	3'UTR	-0.148237	2.24563e-12
cg01934787	chr3	37152029	LRRFIP2;LRRFIP2;LRRFIP2	Body;Body;Body	-0.148213	1.4299e-15
cg23925154	chr12	127414940			-0.148198	0.00017458
cg03578473	chr2	182546504	NEUROD1	TSS1500	0.148188	0.000133667
cg08190562	chr6	29528774	UBD	TSS1500	-0.148145	6.72119e-10
cg15339960	chr5	45693264	HCN1	Body	-0.14813	1.35269e-06
cg20149362	chr1	7834809	VAMP3	Body	-0.148128	1.70652e-10
cg04662836	chr15	95334933			-0.148126	0.000191234
cg27432699	chr2	27873401	GPN1;GPN1;GPN1;GPN1;GPN1	3'UTR;Body;3'UTR;3'UTR;3'UTR	-0.148115	4.70141e-10
cg26996874	chr6	158677312			-0.148101	2.43411e-17
cg17153082	chr20	3145597	ProSAPiP1	Body	-0.148079	6.12029e-06
cg17980625	chr11	94965587	SESN3	TSS1500	0.148064	0.023459
cg11062168	chr15	35262789	AQR	TSS1500	-0.148061	1.40725e-13
cg06268269	chrX	135059071			-0.147953	5.63378e-06
cg03435735	chr1	246429789	SMYD3;SMYD3	Body;Body	-0.147887	2.85003e-14
cg23794135	chr12	81190974			-0.147874	1.18013e-14
cg20007130	chr4	155413075	DCHS2;DCHS2	TSS200;TSS200	-0.147848	0.00258122
cg18731202	chr2	70734532	TGFA;TGFA	Body;Body	-0.147803	6.72309e-09
cg25244238	chr19	6730713	GPR108;GPR108	Body;Body	0.147792	0.0150395
cg25566568	chr14	36995009			-0.147778	0.00572642
cg13727849	chr17	72210343	MGC16275;TTYH2	TSS1500;Body	0.14774	0.000137171
cg06861395	chr4	23776092			-0.147681	0.000844771
cg20358902	chr4	18019937	LCORL;LCORL	Body;Body	-0.14765	5.3974e-14
cg10937807	chr10	682147	DIP2C	Body	-0.147629	1.0659e-12
cg26961824	chr2	201448619	SGOL2;SGOL2	3'UTR;3'UTR	-0.147598	7.35636e-13
cg08381722	chr16	48646288			-0.147585	7.93795e-15
cg14958978	chr2	180428696	ZNF385B;ZNF385B;ZNF385B	TSS1500;Body;Body	-0.147578	2.40863e-14
cg00488829	chr19	41531916			-0.147547	9.57747e-06
cg02571944	chr2	37416022	SULT6B1	TSS1500	-0.147537	1.35812e-11
cg19570955	chr14	68279380	ZFYVE26	Body	-0.147529	1.87012e-13
cg16915733	chr3	62571255	CADPS;CADPS;CADPS	Body;Body;Body	-0.147474	1.04965e-12
cg15899461	chr6	28482667	GPX6	Body	-0.147395	1.82296e-15
cg15760257	chr17	26699169	SARM1	1stExon	-0.147354	0.0130193
cg25971727	chr12	81471533	ACSS3	TSS1500	0.147294	0.00506814
cg02211805	chr11	16921230	PLEKHA7	Body	-0.147288	4.08923e-13
cg11362183	chr12	64403751	SRGAP1	Body	-0.147287	4.26703e-19
cg15376155	chr10	118605612			-0.147263	5.07922e-13
cg02072484	chr5	9396355	SEMA5A	5'UTR	-0.147222	1.87369e-05
cg10073470	chrX	7270088	STS	3'UTR	-0.147178	1.17838e-12
cg20105087	chr20	44542136	PLTP;PLTP	TSS1500;TSS1500	-0.147178	8.83746e-12
cg05835105	chr4	111543401	PITX2;PITX2;PITX2	Body;Body;Body	-0.147161	0.0240626
cg18812977	chrX	46919898	PHF16;PHF16	3'UTR;3'UTR	-0.147159	2.06661e-15
cg21223983	chr12	95072169			-0.147046	2.5982e-06
cg09827353	chr2	221584360			-0.147012	1.98551e-05
cg09675299	chr2	168657670			-0.146912	4.58571e-15
cg12112529	chr10	118922736			-0.146903	0.00137331
cg01763575	chr20	44875431	CDH22	Body	0.146868	0.000207429
cg10107529	chr4	15344779	C1QTNF7	Body	-0.146824	1.50913e-07
cg25374649	chr18	13611400	C18orf1;C18orf1;C18orf1;C18orf1	TSS1500;Body;Body;TSS1500	0.146822	0.00799309
cg00014152	chrX	48457128	WDR13;WDR13;WDR13;WDR13	Body;Body;5'UTR;1stExon	0.146818	0.0241168
cg00694557	chr1	61351861			-0.146802	8.24813e-15
cg09493818	chr21	47917455	DIP2A;DIP2A;DIP2A;DIP2A;DIP2A;DIP2A;DIP2A	Body;Body;Body;Body;Body;Body;Body	-0.146787	5.01052e-14
cg04191427	chr17	78833259	RPTOR;RPTOR	Body;Body	0.146722	0.00717711
cg26593194	chrX	137822398	FGF13;FGF13;FGF13;FGF13;FGF13	Body;TSS1500;Body;Body;Body	-0.146706	7.02925e-15
cg11515530	chr1	110140922	MIR197	TSS1500	-0.146668	1.31061e-10
cg17688460	chr6	25143214			-0.146645	6.07523e-16
cg09248694	chr11	5301844			-0.146634	0.000241803
cg10018862	chr14	100633029			0.146607	0.0181891
cg21217812	chr12	57995934	PIP4K2C;PIP4K2C;PIP4K2C;PIP4K2C	3'UTR;3'UTR;3'UTR;3'UTR	-0.146585	1.36409e-15
cg23223755	chr3	9596849	LHFPL4	TSS1500	-0.146578	2.99624e-05
cg17966884	chr4	137778559			-0.146337	4.44071e-10
cg15112923	chr1	173155033	TNFSF4	3'UTR	-0.146324	1.5803e-13
cg00018204	chrX	151128776	GABRE;MIR452	Body;TSS1500	-0.146321	0.00015167
cg18696159	chr14	38992659			-0.146237	8.71593e-12
cg11389618	chr2	144712819	GTDC1;GTDC1;GTDC1	Body;Body;Body	-0.146225	9.92837e-16
cg27190839	chr11	33097035	LOC283267	TSS1500	-0.146158	1.92996e-18
cg01546378	chr2	38892901	GALM	TSS200	0.146158	0.0127145
cg19312076	chr4	154716626			-0.14613	1.37329e-07
cg17854981	chr7	100274472	GNB2	Body	0.146074	0.00195254
cg10165710	chrX	68369432			-0.146047	5.81197e-14
cg13969413	chr9	34839581	C9orf144	TSS1500	-0.146007	1.46974e-18
cg04225254	chrX	135329779	MAP7D3	Body	-0.146006	9.85749e-08
cg00682007	chr5	140344745	PCDHA7;PCDHAC2;PCDHA12;PCDHA6;PCDHA10;PCDHA4;PCDHA11;PCDHA8;PCDHA6;PCDHA1;PCDHA2;PCDHA1;PCDHA9;PCDHA13;PCDHA5;PCDHAC1;PCDHA3;PCDHA10	Body;TSS1500;Body;Body;Body;Body;Body;Body;Body;Body;Body;Body;Body;Body;Body;Body;Body;Body	0.146002	0.0293749
cg21942150	chr18	19784572			-0.145989	3.62223e-16
cg02052377	chr11	10674182	MRVI1;MRVI1;MRVI1;MRVI1	5'UTR;TSS1500;5'UTR;5'UTR	-0.14596	4.58178e-13
cg16328207	chr4	17848169	LCORL	Body	-0.145905	3.09316e-10
cg26527903	chr12	51233392			-0.145847	1.61138e-09
cg24654185	chr2	99812274	MRPL30	3'UTR	-0.145826	1.36441e-12
cg24630516	chr11	75852389	UVRAG	Body	-0.145821	0.0195671
cg17163729	chr2	554372			-0.145814	3.04084e-11
cg19039672	chr17	34845115	ZNHIT3	Body	-0.145783	5.99157e-14
cg16290431	chr5	173342997	CPEB4	Body	-0.145774	1.00035e-15
cg00495860	chr21	38065524			-0.145731	0.00184151
cg27008678	chr11	60046908	MS4A4A	TSS1500	-0.145697	1.26346e-06
cg21941879	chr17	34851723	MYO19;MYO19	3'UTR;3'UTR	-0.145663	2.07495e-16
cg01101448	chr2	203019275			-0.14557	6.26123e-12
cg17752799	chr7	136700699	CHRM2;CHRM2;CHRM2;CHRM2;CHRM2;CHRM2;CHRM2;CHRM2	Body;Body;Body;Body;Body;Body;Body;Body	-0.145531	1.77818e-06
cg12768605	chr19	44324951	LYPD5	TSS200	0.145482	0.00200119
cg06589596	chr17	38120485	GSDMA	5'UTR	-0.145468	0.00293516
cg17736116	chr15	56923479	ZNF280D;ZNF280D	3'UTR;3'UTR	-0.145413	2.87613e-14
cg19651291	chr14	42091070	LRFN5	5'UTR	-0.145397	5.2401e-08
cg15170644	chr5	80901358	SSBP2	Body	-0.145381	8.01321e-13
cg06533887	chr11	133010823	OPCML	Body	-0.145311	3.18709e-05
cg02870813	chr2	106248317			-0.14531	1.35384e-14
cg22068747	chr19	15620014	CYP4F22	5'UTR	0.145287	5.33564e-08
cg24256191	chr1	81978221			-0.145253	6.41391e-10
cg09956747	chr16	31538556	AHSP	TSS1500	-0.14525	1.84688e-06
cg09153282	chr10	54216003			-0.145238	8.75343e-06
cg21152662	chr4	48231543	TEC	5'UTR	-0.145232	4.84702e-16
cg22290704	chr6	144167951	LTV1	Body	-0.145169	4.34698e-14
cg15603009	chr17	68604453			-0.145146	3.10488e-13
cg06964654	chrX	139590383			-0.145123	0.0156374
cg19535980	chr5	159519152	PWWP2A;PWWP2A	3'UTR;Body	-0.145116	5.55431e-13
cg14334286	chr6	27835378	HIST1H1B	TSS200	0.145061	0.0332039
cg05363350	chr1	46727745	RAD54L;RAD54L	Body;Body	-0.145061	2.48638e-16
cg27222589	chr12	52968762	KRT74	TSS1500	-0.145045	2.54031e-17
cg00626856	chr5	1885950			0.145027	0.00439848
cg20841047	chr2	207506675	LOC200726	TSS1500	0.144913	0.00174325
cg03022926	chr14	92248966	TC2N;TC2N;TC2N	3'UTR;3'UTR;3'UTR	-0.144908	1.84629e-14
cg26363955	chr2	190212023			-0.144858	4.30625e-12
cg03465028	chr15	31658323	KLF13	Body	0.144844	0.0217936
cg22700691	chr10	21814388	C10orf140	5'UTR	-0.144802	0.0145256
cg06627041	chr11	132364181	OPCML;OPCML	Body;Body	-0.144757	9.29761e-06
cg26325497	chr19	54199538	MIR525	TSS1500	-0.144732	2.82463e-09
cg07179556	chr14	100663534			-0.144669	3.3792e-18
cg17588904	chr1	114493165	HIPK1;HIPK1;HIPK1	Body;Body;TSS1500	-0.14466	6.20723e-10
cg26460506	chr16	13874207			-0.144628	6.13997e-05
cg13289463	chr2	161273519	RBMS1;RBMS1	Body;Body	-0.144492	5.27381e-13
cg24776427	chr15	37294113	MEIS2;MEIS2;MEIS2;MEIS2;MEIS2;MEIS2;MEIS2	Body;Body;Body;Body;Body;Body;Body	-0.144476	5.2446e-13
cg22455955	chr1	152657399	LCE2B	TSS1500	-0.144461	0.000462918
cg17360256	chr2	64099621	UGP2;UGP2	Body;Body	-0.144458	2.17303e-11
cg09471407	chr2	121261376			-0.14441	5.80189e-06
cg18825015	chr5	5370278			-0.144267	9.91641e-11
cg21429745	chr2	74725208	LBX2	Body	-0.144248	0.000475568
cg01563704	chr6	26271816	HIST1H3G;HIST1H2BI	TSS1500;TSS1500	0.144236	0.0119395
cg24776295	chrX	47662328			-0.144233	2.27085e-09
cg10439483	chr12	78883559			-0.144229	2.72443e-11
cg09411231	chr1	186159350	MIR548F1;HMCN1	Body;3'UTR	-0.144224	0.000409661
cg13499210	chr9	995579			-0.144204	1.30408e-14
cg15077070	chr2	102803290	IL1RL2	TSS200	0.144189	0.00385927
cg15729062	chr6	30579288	PPP1R10	5'UTR	-0.144148	3.10703e-15
cg19137726	chr6	4082055	C6orf201	5'UTR	-0.14407	1.01404e-14
cg08958294	chr6	146350131	GRM1;GRM1	5'UTR;5'UTR	-0.144054	0.00647028
cg13613991	chr2	237997238	COPS8;COPS8	Body;Body	-0.144049	2.25793e-12
cg19596110	chr5	140221364	PCDHA6;PCDHA2;PCDHA1;PCDHA7;PCDHA1;PCDHA8;PCDHA6;PCDHA5;PCDHA8;PCDHA3;PCDHA4	Body;Body;Body;Body;Body;1stExon;Body;Body;1stExon;Body;Body	0.144023	0.00610449
cg01216388	chr18	7563847			-0.143899	1.42227e-09
cg01199952	chr13	25591486			-0.143875	2.9563e-09
cg22955497	chr6	20938816	CDKAL1	Body	-0.143865	3.42518e-20
cg15920654	chr4	4869091			-0.143826	4.47579e-06
cg12176856	chr15	85586841	PDE8A;PDE8A	Body;Body	-0.143817	1.4384e-14
cg20255451	chr4	183110156			-0.143785	1.66821e-07
cg24796645	chr4	55745557			-0.143732	4.21918e-10
cg26745764	chr11	134147634	GLB1L3	Body	0.143719	0.00707565
cg17930169	chr14	101406815	SNORD113-7	TSS1500	-0.143714	1.0379e-05
cg21643358	chr6	30681110	MDC1	Body	-0.143701	9.57233e-16
cg14504697	chr2	177190235	MTX2;MTX2	Body;Body	-0.143658	2.40735e-15
cg02265288	chr14	97876102			-0.143576	2.13211e-07
cg16886756	chr10	32616651	EPC1	Body	-0.143571	8.3448e-15
cg16613854	chrX	129758482	ENOX2;ENOX2	3'UTR;3'UTR	-0.143567	2.98396e-10
cg03120289	chr1	99470550	LPPR5;LPPR5	TSS200;TSS200	-0.143517	5.24941e-05
cg16611005	chr15	60296169	FOXB1	TSS1500	-0.143509	0.00252618
cg08305263	chr15	38764405	FAM98B;FAM98B	Body;Body	-0.143495	5.23832e-12
cg07501988	chr19	39086733	MAP4K1;MAP4K1	Body;Body	0.143467	9.35366e-05
cg23881653	chr2	84199313			-0.143436	0.00182395
cg21033440	chr11	65409861	SIPA1;SIPA1	Body;Body	-0.143434	0.0011208
cg24630426	chr15	68273534			-0.143394	2.90187e-08
cg13800700	chr9	128774824			-0.1433	6.80282e-14
cg18157379	chr3	67511061	SUCLG2	Body	-0.143273	1.16053e-13
cg03926598	chr6	26617378			-0.143217	1.44562e-10
cg06052255	chr7	136960138	PTN	5'UTR	-0.143169	7.42497e-07
cg09136695	chr1	111722281	CEPT1;CEPT1	Body;Body	-0.143165	1.82314e-15
cg12178432	chr1	26049105	MAN1C1	Body	-0.143146	3.60987e-10
cg03396963	chr15	88932280			-0.143137	1.69071e-06
cg20738996	chr2	171849666	TLK1;TLK1;TLK1	3'UTR;3'UTR;3'UTR	-0.143115	3.71109e-14
cg05102015	chr6	153449329	RGS17	5'UTR	-0.143107	5.7314e-08
cg27563778	chr4	100432266	C4orf17;C4orf17	5'UTR;1stExon	-0.14307	3.60872e-11
cg21484863	chr6	21131734	CDKAL1	Body	-0.143067	5.55188e-12
cg14383004	chrX	134427561	ZNF75D	Body	-0.143046	7.85692e-13
cg19847571	chrX	73515285			-0.143038	7.77021e-11
cg09105523	chr6	10887672	SYCP2L	Body	0.143019	0.000418498
cg13779610	chr2	213934156	IKZF2;IKZF2	Body;Body	-0.143013	4.54635e-13
cg17420675	chr6	132766912			-0.142993	2.08671e-14
cg12336960	chr3	191049285	CCDC50;CCDC50;UTS2D	Body;Body;TSS1500	-0.142975	7.62308e-09
cg21561281	chr6	31647562	LY6G5C	Body	-0.142959	3.48587e-18
cg13021333	chr6	6004207	NRN1	Body	-0.142919	0.00555965
cg04152151	chr2	149215884	MBD5	TSS200	-0.142913	2.40755e-15
cg21263122	chr14	38677095	SSTR1	TSS200	0.142896	0.0199316
cg01330096	chr13	112713372			0.142871	0.00292979
cg25269222	chr2	191069680	HIBCH;HIBCH	3'UTR;3'UTR	-0.142869	2.06545e-11
cg27171564	chr12	79641612	SYT1;SYT1;SYT1	Body;Body;Body	-0.142841	1.56512e-10
cg25400396	chr19	58400559	ZNF814	TSS200	0.142805	0.000443633
cg09964084	chr15	40265105	EIF2AK4	Body	-0.142765	2.97089e-16
cg20829211	chr7	93535731	GNGT1	TSS200	-0.142751	5.70749e-07
cg09814167	chr10	36758668			-0.142716	2.65515e-08
cg00417071	chr4	99577266	TSPAN5	Body	-0.142711	6.25759e-16
cg14765646	chr2	154334450	RPRM;RPRM	3'UTR;1stExon	-0.142691	0.0137415
cg02652202	chr15	52484443	GNB5	TSS1500	-0.142662	8.10619e-12
cg04550737	chr1	119530600	TBX15	5'UTR	-0.142581	0.0126505
cg07665352	chr10	5135453	AKR1C3	TSS1500	-0.142569	1.57793e-08
cg02059927	chr2	74936232			-0.142557	1.06477e-09
cg22622328	chr21	43195071			-0.142533	2.06847e-06
cg07405806	chr5	145761075			-0.142507	0.000672478
cg24395851	chr3	62941754			-0.142463	1.3571e-09
cg09977794	chr10	45364212			-0.142429	1.06939e-12
cg11817961	chr1	39025469			0.14242	0.0113131
cg15405121	chr5	14025461			-0.14228	2.70781e-11
cg14067788	chr2	34590591			-0.142276	1.99438e-08
cg10484965	chr2	172524214			-0.142258	3.32223e-12
cg02317375	chr14	67061310	GPHN;GPHN	Body;Body	-0.142221	1.00287e-15
cg03183176	chr4	145772621			-0.142193	2.04325e-07
cg04169747	chrY	2655740	SRY;SRY	5'UTR;1stExon	0.14217	4.65452e-05
cg19948457	chr4	101952806	PPP3CA;PPP3CA;PPP3CA	Body;Body;Body	-0.142148	1.90334e-13
cg06025456	chr6	32120863	PPT2;PRRT1;PPT2	TSS1500;TSS1500;TSS1500	0.142073	0.000453083
cg12404462	chr2	239490640			-0.142067	8.9298e-12
cg10246038	chr2	38244725	FAM82A1;FAM82A1;FAM82A1;FAM82A1	3'UTR;3'UTR;Body;3'UTR	-0.142024	6.4556e-15
cg05907477	chr4	182080306			-0.142011	6.54053e-05
cg12572665	chr2	72788795	EXOC6B	Body	-0.141986	2.43914e-10
cg27551697	chr1	91814033	HFM1	Body	-0.141956	3.54316e-06
cg17046464	chr4	109852410	COL25A1;COL25A1	Body;Body	-0.141921	1.72096e-09
cg13512333	chr11	14796080	PDE3B	Body	-0.14192	7.64531e-15
cg24512794	chr2	203640233	ICA1L	3'UTR	-0.141909	2.49376e-20
cg04473078	chr16	4165886	ADCY9;ADCY9	5'UTR;1stExon	-0.141863	0.0214928
cg04180177	chr17	58712855	PPM1D	Body	-0.141853	5.09535e-15
cg03435698	chr2	144827306	GTDC1;GTDC1;GTDC1	Body;Body;Body	-0.141847	1.22542e-10
cg15579587	chr2	238600061	LRRFIP1;LRRFIP1;LRRFIP1;LRRFIP1;LRRFIP1	TSS1500;TSS1500;TSS1500;TSS1500;Body	0.141826	0.0239379
cg05349089	chr1	209008498			0.141822	0.00432933
cg20188212	chr12	313104	SLC6A12;SLC6A12;SLC6A12	Body;Body;Body	0.141818	0.000612634
cg20060108	chr2	102954350	IL1RL1;IL1RL1	5'UTR;5'UTR	-0.141779	3.9871e-08
cg19411146	chr6	152128471	ESR1;ESR1;ESR1;ESR1;ESR1	TSS1500;5'UTR;1stExon;5'UTR;5'UTR	-0.141753	0.00222064
cg08645980	chr2	169984729	LRP2	3'UTR	-0.141752	2.17332e-14
cg11377650	chr6	30302509	TRIM39;TRIM39	Body;Body	-0.141752	2.2564e-10
cg06192220	chr11	3257489			-0.141729	1.16658e-06
cg11492288	chr6	30290596	HCG18;HCG18	Body;Body	-0.141666	9.24607e-06
cg12659933	chr1	113124860	ST7L;ST7L;ST7L;ST7L	Body;Body;Body;Body	-0.141565	3.51467e-14
cg12209861	chr4	37459077	C4orf19	5'UTR	-0.141518	8.09345e-09
cg25743584	chr17	27402893	TIAF1;MYO18A;MYO18A	TSS1500;Body;Body	-0.141482	1.33754e-16
cg12001457	chr2	50163732	NRXN1;NRXN1;NRXN1	Body;Body;Body	-0.14148	2.56338e-11
cg20285224	chr22	29838184	RFPL1S;RFPL1	TSS200;3'UTR	-0.141437	9.10168e-16
cg11373869	chr12	50855257	LARP4;LARP4;LARP4;LARP4;LARP4;LARP4;LARP4	Body;Body;Body;Body;Body;Body;3'UTR	-0.141431	3.42554e-12
cg22615747	chr2	206160197	PARD3B;PARD3B;PARD3B	Body;Body;Body	-0.141375	2.60802e-13
cg22128954	chr1	165087522			-0.141366	2.64166e-13
cg26158983	chr14	24835040	NFATC4	TSS1500	0.141345	4.27214e-05
cg24882829	chr4	123839717	NUDT6;NUDT6	5'UTR;Body	-0.141314	1.04561e-14
cg01405445	chr19	36246406	HSPB6	3'UTR	0.141302	0.000535691
cg10247711	chr14	100988403	WDR25;WDR25	Body;Body	-0.141265	1.09875e-11
cg06210576	chr12	69892192	FRS2;FRS2	5'UTR;5'UTR	-0.14125	1.85301e-11
cg11991617	chr4	153512727			0.141217	0.00681072
cg09190466	chr4	16598089	LDB2;LDB2	Body;Body	-0.141197	2.68576e-05
cg20731878	chr11	45380756			-0.141156	1.34175e-12
cg11082630	chrX	21874300	YY2;MBTPS2	TSS1500;Body	-0.141111	2.08061e-09
cg00783945	chr1	205538293	MFSD4	1stExon	-0.141106	0.0412581
cg18342183	chr1	186732915			-0.141101	4.06926e-06
cg11485595	chr5	32713464	NPR3	Body	0.141099	0.0253094
cg06164660	chr12	128751582	TMEM132C	TSS1500	-0.141097	0.000249137
cg23419885	chr5	140185635	PCDHA2;PCDHA1;PCDHA4;PCDHA4;PCDHA1;PCDHA3	Body;Body;TSS1500;TSS1500;Body;Body	-0.141081	2.05045e-06
cg17246535	chr10	2357363			-0.141075	0.0147787
cg14064774	chr4	48540281	FRYL	Body	-0.14107	2.23829e-09
cg22232695	chr19	36156356	UPK1A	TSS1500	-0.14098	2.99546e-14
cg12872357	chr6	146863647	RAB32	TSS1500	-0.140969	8.76915e-17
cg21146833	chr15	40089066			-0.140916	4.22446e-09
cg09327847	chr16	24087793	PRKCB;PRKCB	Body;Body	0.140903	3.37482e-05
cg13682669	chr6	17604379	FAM8A1	Body	-0.140865	8.08762e-16
cg23484515	chr5	140506895			-0.140857	1.03264e-06
cg17791799	chr4	16036123	PROM1;PROM1;PROM1;PROM1;PROM1;PROM1;PROM1	Body;Body;Body;Body;Body;Body;Body	-0.140801	1.52368e-13
cg18745035	chr2	167207324	SCN9A	5'UTR	-0.140801	1.13239e-05
cg08674227	chrX	100186995			-0.140786	2.93681e-12
cg19610750	chr2	231714995			0.14076	0.000657978
cg21873124	chr14	61606580			-0.140756	8.89658e-08
cg26203097	chr15	79572083			-0.140756	7.9126e-07
cg08447142	chr11	102074864	YAP1;YAP1	Body;Body	-0.140727	6.82104e-18
cg26938676	chr14	73204126	DPF3	Body	0.140692	0.000488634
cg24136340	chr14	84014672			0.140672	1.15144e-07
cg27457290	chr2	64246845	VPS54;VPS54	TSS1500;TSS1500	0.140601	6.54439e-10
cg21652323	chr6	42055105			-0.140599	2.17531e-08
cg08001014	chr2	115207893	DPP10	Body	-0.140575	0.000195623
cg10338232	chr14	42683574			-0.140528	5.57152e-07
cg00767948	chr3	61940979	PTPRG	Body	-0.140462	4.57479e-15
cg06514344	chr19	17905835	B3GNT3	TSS200	0.140422	4.78168e-06
cg26867282	chr19	12253922			-0.140401	1.47188e-16
cg10985452	chr6	26199562	HIST1H2AD;HIST1H2BF;HIST1H3D	TSS200;TSS1500;TSS200	0.1404	4.68543e-15
cg15184687	chr13	112728885			0.140384	0.0327646
cg10117884	chr1	166955898			-0.140373	3.06967e-11
cg19984781	chr6	30710898	FLOT1	TSS1500	-0.140365	0.0179372
cg10513118	chr11	118047203	SCN2B;SCN2B	1stExon;5'UTR	0.14035	0.000314819
cg25507885	chr21	15436260			-0.140332	5.85867e-08
cg11853283	chr5	824299	ZDHHC11	Body	-0.140313	4.90446e-15
cg03089717	chr6	28557411			0.140299	2.85186e-06
cg14184164	chr9	30688981			-0.140241	8.91767e-07
cg04777726	chr19	49340489	PLEKHA4;PLEKHA4;HSD17B14	3'UTR;3'UTR;TSS1500	0.140233	0.0176638
cg20981403	chrX	12940308	TLR8;LOC349408	3'UTR;Body	-0.14023	2.52962e-10
cg20016599	chr11	104508637			-0.140199	0.00151837
cg16717099	chr6	30710901	FLOT1	TSS1500	-0.140185	0.0174084
cg10369203	chr6	143250783	HIVEP2	5'UTR	-0.140143	1.59272e-12
cg19285799	chr6	149255510	UST	Body	-0.140139	5.90192e-13
cg17609680	chrX	130677363	OR13H1	TSS1500	-0.140099	0.000531478
cg00869533	chr2	58386677	VRK2;FANCL;VRK2;FANCL;VRK2;VRK2;VRK2;VRK2	3'UTR;3'UTR;Body;3'UTR;Body;Body;Body;Body	-0.140037	7.39584e-12
cg02905251	chr2	237118186	ASB18	Body	-0.140033	2.73522e-13
cg05349062	chr2	74741853	TLX2;TLX2	5'UTR;1stExon	-0.140003	0.000319029
cg21740507	chr2	237412985	IQCA1	Body	-0.139989	7.37251e-11
cg04844516	chr5	19887438	CDH18;CDH18	5'UTR;5'UTR	-0.139969	5.29104e-10
cg15602631	chr3	16973145	PLCL2;PLCL2	Body;TSS1500	-0.139908	3.22509e-06
cg02550231	chr13	28542287	CDX2	Body	-0.139895	0.00321904
cg23549571	chr2	71409816			-0.139859	1.24597e-10
cg02861124	chr10	118735446	KIAA1598;KIAA1598	Body;Body	-0.139771	5.39374e-14
cg04862340	chr16	6534204	A2BP1;A2BP1	5'UTR;5'UTR	-0.13975	0.00164791
cg09120959	chr4	154684504			-0.13973	0.000398216
cg19110428	chr20	30324912			-0.139714	4.45538e-11
cg22983555	chr14	93751718	BTBD7	Body	-0.139642	2.75665e-10
cg02780120	chr2	198300127	SF3B1;SF3B1	TSS1500;TSS1500	0.139633	1.77433e-18
cg09717352	chr4	89740889	FAM13A;FAM13A	Body;Body	-0.13959	3.43587e-15
cg12695465	chr6	10556147	GCNT2;GCNT2;GCNT2	5'UTR;1stExon;Body	0.139583	0.00232308
cg15832577	chr1	197874077	C1orf53	Body	-0.139567	5.01511e-10
cg09873164	chr1	152488093	CRCT1	Body	-0.139566	0.019726
cg06814121	chrX	10646761	MID1;MID1	TSS1500;5'UTR	-0.139525	2.87171e-16
cg05381383	chr12	80309007	PPP1R12A;PPP1R12A;PPP1R12A	Body;Body;TSS1500	-0.139516	4.03279e-17
cg24003273	chr1	46112691	RPS15AP10;GPBP1L1	TSS1500;Body	-0.139503	1.92825e-14
cg13627467	chr9	17796830	SH3GL2	3'UTR	-0.139491	0.000873772
cg11150240	chr12	103698917	C12orf42;C12orf42	Body;Body	-0.139422	1.05986e-12
cg11091113	chr14	37133168	PAX9	Body	0.139402	0.0343419
cg16303918	chr2	219848528	FEV	Body	0.139395	0.0060517
cg12528397	chr3	62933670			-0.139389	1.39899e-10
cg11718780	chr1	200728684	CAMSAP1L1	Body	-0.139377	2.15212e-14
cg05085230	chr6	133562461	EYA4;EYA4;EYA4	TSS200;TSS200;TSS200	-0.139365	0.00127762
cg00047843	chr12	83321412	TMTC2	Body	-0.139328	4.08955e-11
cg27276457	chr11	100726961	FLJ32810	Body	-0.139274	2.38572e-13
cg19323832	chr6	29323978	OR5V1;OR5V1	1stExon;5'UTR	-0.139257	4.34436e-06
cg17144988	chr1	111936005			-0.139241	1.3266e-13
cg04148753	chr6	4890597	CDYL;CDYL;CDYL;CDYL	5'UTR;5'UTR;Body;Body	-0.139241	6.06763e-18
cg06934680	chr14	70884244	SYNJ2BP	TSS1500	-0.139208	3.35583e-16
cg21074911	chr14	60040732	C14orf38	Body	-0.1392	1.39685e-13
cg00451491	chr2	157528744			-0.139177	2.87554e-14
cg24210426	chr18	12780803			-0.139171	3.26841e-13
cg20386818	chr1	220836705	MARK1	3'UTR	-0.13916	6.06856e-15
cg26376025	chr3	67060217	KBTBD8	3'UTR	-0.139151	7.57413e-19
cg19797516	chr10	26856454	APBB1IP	3'UTR	0.1391	7.73463e-05
cg23858410	chr22	46276678			0.139076	5.32111e-05
cg13576505	chr4	12611355			-0.139074	0.00834966
cg01514465	chr4	118004215			-0.139022	5.99215e-09
cg00504705	chr5	140221357	PCDHA6;PCDHA2;PCDHA1;PCDHA7;PCDHA1;PCDHA8;PCDHA6;PCDHA5;PCDHA8;PCDHA3;PCDHA4	Body;Body;Body;Body;Body;1stExon;Body;Body;1stExon;Body;Body	0.13902	0.0167611
cg20494779	chr18	13916113	MC2R	TSS1500	0.139018	0.00409459
cg07193309	chrX	118404900			-0.139004	8.88835e-12
cg05226607	chr5	147548617	SPINK5L2	TSS1500	-0.138995	3.62852e-11
cg00772663	chr2	79677079			-0.138994	5.47201e-05
cg11597475	chr4	57976431	IGFBP7	1stExon	-0.138934	0.0166925
cg25921194	chr11	74492567	RNF169	Body	-0.138933	3.08166e-09
cg04505435	chr11	70672511	SHANK2	Body	0.138894	0.000112204
cg01551315	chr5	156486422	HAVCR1;HAVCR1	TSS1500;TSS1500	-0.13889	2.92766e-08
cg00765144	chr10	22023367	MLLT10;MLLT10	Body;Body	-0.13888	8.55419e-14
cg14847483	chr15	34516640	TMEM85	TSS1500	0.138802	0.00609256
cg15751667	chr19	33574995	GPATCH1	Body	-0.138776	1.12009e-11
cg07854251	chr12	129467222	GLT1D1	Body	-0.138734	4.03336e-05
cg27532130	chr1	167385243	POU2F1	3'UTR	-0.138667	1.42517e-15
cg25927551	chr6	29707293	LOC285830;LOC285830	Body;Body	-0.138582	1.8284e-17
cg00201175	chr12	48690546			0.138581	0.0343247
cg25938287	chr5	167988974	MIR103-1;PANK3	TSS1500;Body	-0.138554	2.63104e-14
cg09452922	chr11	85335518	DLG2	5'UTR	-0.138535	1.87338e-17
cg14514581	chr9	103433586			-0.138469	9.85155e-06
cg08729686	chr15	99194624	IGF1R	Body	0.138415	0.00157888
cg14514032	chr2	74725206	LBX2	Body	-0.138404	0.000389402
cg11664500	chr6	133562479	EYA4;EYA4;EYA4	TSS200;TSS200;TSS200	-0.138375	0.0170532
cg01129246	chr4	43032307	GRXCR1	Body	-0.138349	0.000133958
cg20138486	chr13	24884072	C1QTNF9	5'UTR	-0.138327	5.14183e-15
cg03198578	chr19	54668604	TMC4;TMC4	Body;Body	0.138325	0.00806131
cg05819223	chr1	64445499	ROR1;ROR1	Body;Body	-0.138325	3.25542e-08
cg24886257	chr19	52452447			0.138314	0.00419891
cg05944271	chr3	35762844	ARPP-21	Body	-0.13831	2.15762e-05
cg22871668	chr6	133562492	EYA4;EYA4;EYA4	TSS200;TSS200;TSS200	-0.138307	0.011748
cg04922763	chr1	201902050	LMOD1	Body	-0.138299	2.36367e-13
cg06573245	chr2	121433298			0.138234	5.82792e-06
cg20578501	chrX	3626829	PRKX	Body	-0.138226	3.32439e-14
cg09361493	chr2	231715028			0.138224	0.000856929
cg14137286	chr10	31288997	ZNF438;ZNF438;ZNF438;ZNF438;ZNF438;ZNF438;ZNF438;ZNF438	5'UTR;5'UTR;5'UTR;5'UTR;5'UTR;TSS1500;5'UTR;Body	-0.138219	4.54635e-13
cg21183389	chr4	113761787	ANK2	5'UTR	-0.138218	0.000117503
cg27393285	chr19	57277288			-0.138194	0.000499719
cg13698398	chr3	43579949	ANO10	Body	-0.138187	9.02903e-12
cg04653706	chrX	37367995			-0.138176	1.30413e-16
cg05375333	chr12	99549023	ANKS1B;ANKS1B;ANKS1B	TSS1500;TSS1500;Body	0.138166	3.99011e-11
cg16589644	chr11	96518853			-0.138087	1.70666e-07
cg16793757	chr10	62098976	ANK3	Body	-0.138061	9.78448e-12
cg05509967	chr3	42266079	TRAK1	3'UTR	-0.138051	9.62545e-05
cg09423703	chr2	71115230			-0.138038	0.000494542
cg11901833	chr6	53132825	ELOVL5	3'UTR	-0.138034	3.46456e-11
cg00910338	chr14	101423117	SNORD114-6	TSS1500	-0.137921	0.000399898
cg01820954	chr6	37094888			-0.137895	2.91887e-13
cg03165014	chr13	102106348	ITGBL1	Body	-0.137893	0.000169498
cg16008440	chr1	161983790	OLFML2B	Body	-0.13788	1.83765e-15
cg25501930	chr20	3145178	ProSAPiP1	Body	-0.137876	0.000344703
cg03797768	chr13	24040813			0.137865	0.00452289
cg04029168	chr16	23963538	PRKCB;PRKCB	Body;Body	0.137851	0.000483039
cg02404304	chr6	2752090	MYLK4	TSS1500	-0.137821	9.83658e-08
cg12266953	chr2	20866261	GDF7	TSS200	-0.137797	0.0166669
cg07344627	chrX	125687011	DCAF12L1	TSS200	-0.137746	0.0193657
cg05037488	chr6	33395495	SYNGAP1	Body	0.137724	2.46356e-13
cg16252691	chr12	94498285			-0.137713	1.31799e-13
cg25895907	chr11	77314723	AQP11	Body	-0.137706	2.26086e-16
cg04206926	chr21	47453297			-0.137645	5.60898e-07
cg15371026	chr4	63682393			-0.137638	0.00198994
cg00296121	chr10	13933247	FRMD4A	Body	0.137622	0.00936276
cg07701237	chr6	26044220	HIST1H2BB;HIST1H3C	TSS1500;TSS1500	0.137617	0.00560268
cg18151425	chr2	69093574	BMP10	Body	-0.137613	7.2427e-17
cg08665312	chr4	41180048	APBB2;APBB2;APBB2	5'UTR;5'UTR;5'UTR	-0.137609	3.41944e-14
cg19284023	chrX	50094756	CCNB3;CCNB3	3'UTR;3'UTR	-0.137597	2.4004e-11
cg04222582	chr15	45405103	DUOX2;DUOXA2	Body;TSS1500	-0.137588	0.00908442
cg07934503	chrX	49639720			-0.137577	1.74461e-09
cg02092790	chr17	39094800	KRT23	TSS1500	-0.137539	6.98701e-12
cg10541864	chr4	174450722	HAND2;NBLA00301;HAND2	5'UTR;TSS1500;1stExon	-0.137527	0.0193139
cg23435821	chr12	109592934	ACACB	Body	0.137518	0.0229251
cg14465207	chr2	10951250	PDIA6	Body	-0.137504	6.21555e-06
cg01026744	chr4	89619053	NAP1L5;HERC3	TSS200;Body	0.137501	0.000260106
cg17073708	chr8	55374489			0.137499	0.00283799
cg23460843	chr2	127644075			-0.137445	0.00726842
cg18864739	chr5	31214888	CDH6	5'UTR	-0.137435	2.45852e-08
cg17608490	chr2	219848580	FEV	Body	0.137402	0.00208972
cg18537977	chrX	102321426			-0.137361	2.50207e-13
cg25013978	chr5	36149258	MIR580;LMBRD2	TSS1500;5'UTR	-0.137314	7.07714e-11
cg12379755	chr17	62343790			-0.137274	6.52108e-16
cg21803123	chrX	136110846			-0.137259	3.15644e-10
cg04198914	chr17	36106025	HNF1B;HNF1B	TSS1500;TSS1500	0.137232	0.00164871
cg16528891	chr1	36169528			-0.137218	6.27406e-18
cg00554068	chr5	150462395	TNIP1	TSS1500	-0.137214	3.4817e-10
cg10447658	chr12	44782459	TMEM117	3'UTR	-0.137211	4.74084e-14
cg09089894	chr12	75043991			-0.137181	3.73562e-05
cg17858098	chr19	39318588	ECH1	Body	-0.137178	1.16391e-13
cg16642284	chr10	129535378	FOXI2	TSS200	-0.137138	0.0215646
cg18327056	chr2	26915355	KCNK3	TSS1500	-0.137098	0.000306722
cg15556863	chr15	43452609	TMEM62	Body	-0.137084	6.65343e-16
cg10894274	chr6	31546773			-0.13705	1.65241e-13
cg08875948	chr6	146755900	GRM1;GRM1	3'UTR;Body	0.137023	0.00622917
cg01928807	chr6	6005210	NRN1	Body	0.13701	0.00336363
cg13768142	chrX	5821020	NLGN4X;NLGN4X	Body;Body	-0.136994	4.3866e-11
cg21549195	chr19	52452368			0.136969	0.0027055
cg16354345	chr15	49012706			-0.136954	2.27185e-14
cg08973217	chr6	40323935			-0.136945	2.69934e-11
cg24460817	chr1	247876088	OR6F1	TSS200	-0.136928	2.17245e-07
cg02365742	chr5	174151204	MSX2	TSS1500	0.136883	3.0862e-12
cg19613624	chr20	56223757	PMEPA1;PMEPA1;PMEPA1;PMEPA1	3'UTR;3'UTR;3'UTR;3'UTR	-0.136816	4.32021e-15
cg20254293	chr2	54947518			-0.136775	8.50953e-10
cg17167832	chr1	169599754	SELP	TSS1500	-0.136766	3.98925e-10
cg18235050	chr12	126676048			-0.136747	0.00792837
cg12426870	chr1	59282482			0.136733	4.4096e-10
cg13714407	chr9	134604212	RAPGEF1	Body	-0.136711	1.13114e-07
cg10237542	chr1	51168010	FAF1	Body	-0.136659	1.21478e-09
cg14101117	chr6	161836665	PARK2;PARK2;PARK2	Body;Body;Body	0.136617	0.00238503
cg00393376	chr7	26237954	HNRNPA2B1;HNRNPA2B1	Body;Body	0.136593	4.05685e-10
cg22275321	chr19	9732290	ZNF561	TSS1500	0.136592	2.21188e-12
cg15707093	chr4	174450353	NBLA00301;HAND2	TSS1500;1stExon	-0.136584	0.00394651
cg09812070	chr4	46995689	GABRA4	TSS200	-0.13658	0.000229111
cg25683325	chr1	158151058	CD1D	Body	-0.136568	0.0248418
cg25929173	chr2	182548308			-0.136549	0.00109275
cg09813782	chr2	166407066			-0.136521	3.48523e-12
cg14944538	chr18	3220532	MYOM1;MYOM1	TSS1500;TSS1500	-0.136447	7.65108e-12
cg18827511	chrX	151652967			-0.136444	0.00253644
cg16122750	chr15	51501301	CYP19A1;CYP19A1	3'UTR;3'UTR	-0.136416	3.00954e-11
cg13467964	chr4	154220167	TRIM2;TRIM2	Body;Body	-0.136411	2.33979e-11
cg17944001	chr1	15610717	FHAD1	Body	-0.136387	2.61918e-17
cg22125805	chr12	119212248			-0.136371	0.0124477
cg11025235	chrX	23017133	DDX53	TSS1500	-0.136368	0.000469575
cg19992629	chr14	70715926	ADAM21P1	TSS1500	-0.136322	3.61227e-15
cg07015465	chr5	167912659	RARS	TSS1500	-0.1363	3.42986e-09
cg13058868	chr12	85282560	SLC6A15;SLC6A15;SLC6A15	5'UTR;Body;Body	-0.13628	0.000160174
cg15110800	chr1	34352660	CSMD2	Body	-0.13628	1.63751e-08
cg23842170	chr4	66534538	EPHA5;EPHA5	Body;Body	0.136279	0.000421602
cg22989813	chr14	35498490	SRP54;SRP54	3'UTR;3'UTR	-0.136248	1.04475e-08
cg04541606	chr14	58470836	C14orf37	3'UTR	-0.136244	2.08868e-06
cg15552845	chr1	175307997	TNR	Body	0.136215	8.16239e-05
cg05703053	chr2	169769616			0.136196	0.00936515
cg02203420	chr9	19786951	SLC24A2	TSS200	-0.136192	2.90245e-06
cg20927661	chr2	5837002	SOX11;SOX11	3'UTR;1stExon	-0.136185	0.020241
cg04488553	chr17	72702862	RAB37;CD300LF	Body;Body	-0.13618	3.45633e-06
cg00418528	chr6	5463751	FARS2	Body	-0.136179	2.24775e-10
cg17808639	chrX	13586377	EGFL6;EGFL6	TSS1500;TSS1500	-0.136177	1.95932e-19
cg04617043	chr5	140235027	PCDHA6;PCDHA2;PCDHA1;PCDHA9;PCDHA7;PCDHA1;PCDHA6;PCDHA5;PCDHA10;PCDHA10;PCDHA10;PCDHA3;PCDHA4;PCDHA8	Body;Body;Body;Body;Body;Body;Body;Body;TSS1500;TSS1500;TSS1500;Body;Body;Body	-0.136168	4.56561e-06
cg09095792	chr12	105505776	KIAA1033	Body	-0.136157	3.63478e-12
cg02588867	chrX	137951089	FGF13;FGF13;FGF13;FGF13	5'UTR;Body;TSS1500;Body	-0.136148	1.50522e-13
cg13073224	chr12	117131523			0.136144	0.00788825
cg03375703	chr2	160176473	BAZ2B	3'UTR	-0.136127	4.07268e-14
cg19287179	chrX	19378634	MAP3K15;PDHA1	3'UTR;3'UTR	-0.136125	8.72701e-15
cg13417951	chr2	29334875			-0.136122	2.95426e-16
cg01798097	chr19	44644849	ZNF234;ZNF234	TSS1500;TSS1500	-0.136114	4.38055e-06
cg17594860	chr1	19615358	AKR7A3	TSS200	-0.136114	0.0164545
cg10245988	chr3	12046420	SYN2;SYN2	Body;Body	-0.136113	0.00107847
cg26587014	chr19	45264376			-0.136084	5.95444e-14
cg27037013	chr21	35320667			-0.136069	0.000411551
cg05971072	chr2	208033865			-0.136062	5.95893e-10
cg06116593	chrX	13058358	FAM9C	Body	-0.136058	2.62949e-14
cg03306374	chr16	23847325	PRKCB;PRKCB;PRKCB;PRKCB	1stExon;5'UTR;5'UTR;1stExon	-0.136036	0.00663395
cg10617091	chr12	46273255	ARID2	Body	-0.136036	2.4197e-10
cg14733720	chr19	44325004	LYPD5	TSS200	0.136028	0.00172699
cg14269918	chr9	88005849			-0.136017	1.41114e-13
cg01390574	chr7	129425451			0.135999	0.000418715
cg23405908	chr14	78324872	ADCK1;ADCK1	Body;Body	-0.135928	2.63951e-12
cg09628499	chr17	56299729			-0.135907	4.0882e-15
cg17426969	chr13	28803434	PAN3;PAN3	Body;Body	-0.135898	6.10052e-14
cg00593462	chr13	110768493			0.135894	0.00885083
cg23849410	chr2	210822981	UNC80;UNC80	Body;Body	-0.13582	1.53116e-11
cg26207318	chr14	88621721			-0.135816	1.00824e-15
cg05365231	chr11	102249298	BIRC2	3'UTR	-0.135795	3.076e-13
cg07463294	chr12	72243682	TBC1D15;MRS2P2;TBC1D15;TBC1D15;TBC1D15	Body;Body;Body;5'UTR;Body	-0.135741	3.15454e-16
cg00189276	chr6	1410267			-0.135698	0.0100532
cg14569423	chr9	126523663	DENND1A;DENND1A	Body;Body	-0.135673	1.32836e-09
cg19004775	chr13	106063150			0.135662	0.000514752
cg10420746	chrX	120181090	GLUD2	TSS1500	-0.135643	2.85529e-07
cg12965833	chr14	100744154	YY1	3'UTR	-0.135632	1.63315e-12
cg01210727	chr10	56666396			-0.135605	0.000579227
cg09547119	chr19	52391367	ZNF577;ZNF577;ZNF577	TSS200;TSS200;TSS200	0.135602	0.00421289
cg16597665	chr1	185013658	RNF2	TSS1500	-0.135601	5.13103e-12
cg12501949	chr2	179750458	CCDC141	TSS1500	-0.135596	3.72071e-12
cg03962769	chrX	102775697	RAB40A	TSS1500	-0.135578	3.83556e-13
cg23834919	chr11	122078745			0.135473	0.0127076
cg22619763	chr1	145438623	TXNIP;TXNIP	1stExon;5'UTR	0.135469	7.15311e-17
cg12395420	chr19	54202584	MIR518F	TSS1500	-0.135461	2.29263e-10
cg04747226	chr11	105481319	GRIA4;GRIA4;GRIA4;GRIA4	5'UTR;5'UTR;5'UTR;TSS200	-0.13541	0.00988702
cg07408552	chr17	40611995	ATP6V0A1;ATP6V0A1;ATP6V0A1	5'UTR;5'UTR;5'UTR	0.135396	1.82753e-05
cg10991752	chr6	155845314			0.135379	0.000278536
cg14587524	chr19	38183262	ZNF781	TSS200	0.135313	0.00125256
cg05463948	chrX	50652429	BMP15	TSS1500	-0.135302	0.00142096
cg21185289	chr2	74743437	TLX2	3'UTR	-0.135262	0.0148239
cg10494806	chrX	48980610	GPKOW	TSS1500	-0.135254	0.000234572
cg09048334	chr6	37012640			0.13524	1.30745e-05
cg03845435	chr1	112015443	C1orf162	TSS1500	-0.135194	8.32928e-18
cg01035198	chr6	49519250	C6orf141;C6orf141	1stExon;3'UTR	0.135138	0.0409092
cg05156137	chr21	35898975	RCAN1;RCAN1;RCAN1	5'UTR;Body;1stExon	0.135042	0.0266405
cg20063407	chrX	103220551	MIR1256;TMSB15B	Body;3'UTR	-0.135041	0.00082105
cg25547286	chr13	113239809	TUBGCP3	Body	-0.135036	3.64416e-09
cg01289637	chrX	114468879	LRCH2	TSS1500	0.135024	0.0185361
cg11742479	chr1	40026520	PABPC4;LOC728448;PABPC4;PABPC4	3'UTR;TSS1500;3'UTR;3'UTR	-0.135023	3.50949e-12
cg20931867	chr4	152684351			-0.135006	7.21043e-05
cg04118950	chr1	53897039			-0.134987	1.52583e-08
cg07333792	chr14	26674164			0.134986	0.000143383
cg26547526	chr10	2666743			-0.134981	1.07859e-05
cg10482057	chr6	24583614	KIAA0319;KIAA0319;KIAA0319;KIAA0319;KIAA0319	Body;Body;Body;Body;Body	0.134966	0.00797026
cg13732857	chr2	45029729			0.13494	0.00881098
cg00027570	chr1	117306669	CD2	Body	-0.134921	1.1127e-08
cg18219160	chr12	120755827			0.134892	0.000166462
cg11113650	chrX	50028082	CCNB3;CCNB3	5'UTR;5'UTR	-0.134867	9.13861e-10
cg13749266	chr9	4133112	GLIS3;GLIS3	Body;5'UTR	-0.134799	4.02846e-15
cg15006455	chr3	47656135	SMARCC1	Body	-0.134789	2.48394e-12
cg10231862	chr6	20641512	CDKAL1	Body	-0.134743	8.02626e-16
cg06603649	chr14	90311549	C14orf143	Body	-0.134739	3.09589e-13
cg25958283	chr18	11752089	GNAL;GNAL;GNAL;GNAL	5'UTR;5'UTR;1stExon;Body	-0.13469	0.0247527
cg00839642	chr7	133043175	EXOC4;EXOC4	Body;Body	-0.134664	1.69203e-12
cg23967848	chr2	71556215			-0.134662	2.16364e-13
cg22044308	chr1	152635226	LCE2D	TSS1500	-0.134649	0.000361234
cg25363192	chr1	65207550			-0.134626	1.06702e-15
cg02951457	chr15	41122119	PPP1R14D;PPP1R14D	TSS1500;TSS1500	-0.134618	4.34204e-12
cg21801984	chrX	23017656	DDX53	TSS1500	-0.134575	0.000803435
cg17115250	chr6	28557291			0.134569	1.47817e-07
cg08748033	chr4	165111372	42430	5'UTR	-0.134564	0.00151547
cg01417062	chr10	63246532			-0.134536	7.61132e-11
cg08447910	chr16	48116986	ABCC12	3'UTR	-0.134534	1.61487e-08
cg14296394	chr15	51910925	DMXL2	Body	-0.134527	4.6112e-12
cg13702370	chr11	45844932			-0.134513	5.33304e-10
cg05885212	chr4	2041299			-0.134461	1.83089e-12
cg01719390	chr4	119915712	SYNPO2;SYNPO2;SYNPO2	Body;Body;Body	-0.13443	8.21856e-14
cg15996769	chr12	109592065	ACACB	Body	0.134397	3.01768e-05
cg26286239	chr6	157285705	ARID1B;ARID1B;ARID1B	Body;Body;Body	-0.134395	3.54616e-13
cg06454527	chr11	58037105	OR10W1	TSS1500	-0.13438	3.04733e-07
cg02700328	chr2	222432475	EPHA4	Body	-0.13438	2.47541e-11
cg10530883	chr5	3596207	IRX1;IRX1	1stExon;5'UTR	-0.134378	0.0137056
cg12985204	chr11	117352939	DSCAML1	Body	-0.134339	1.53353e-06
cg18743034	chr11	124539453	SIAE	Body	-0.13433	1.79101e-12
cg15356923	chr3	68981011	FAM19A4;FAM19A4	5'UTR;5'UTR	0.13433	0.00357383
cg05645787	chr13	101285074	TMTC4;TMTC4	Body;Body	-0.134322	4.71336e-14
cg04960614	chr11	5528087			-0.134231	0.000111937
cg15782845	chr3	134282543	CEP63;CEP63;CEP63;CEP63	3'UTR;Body;3'UTR;3'UTR	-0.134167	9.28072e-13
cg24078554	chr1	120182239	ZNF697	5'UTR	-0.134166	2.8289e-12
cg01893629	chr12	34494825			-0.134144	7.71407e-07
cg20851790	chr17	78330477	RNF213;LOC100294362	Body;Body	-0.134137	2.8403e-20
cg07262395	chr10	111966094	MXI1	TSS1500	0.134133	0.000216701
cg24688343	chr17	61229244	TANC2	Body	-0.134124	3.44775e-13
cg24001468	chr2	62901049	EHBP1;EHBP1	5'UTR;1stExon	-0.134105	1.75407e-16
cg07312880	chr2	172430789			0.134101	0.00076001
cg12255352	chr13	24375209	MIPEP	Body	-0.134099	4.79515e-05
cg14998926	chr12	77026162			-0.134089	3.54364e-10
cg26006672	chr1	35585337			-0.134059	5.05504e-16
cg15527491	chr1	26228238	STMN1;STMN1;STMN1;STMN1	Body;Body;Body;Body	-0.134058	6.74323e-13
cg04227961	chr12	113541993	RASAL1	Body	0.134049	0.00677899
cg04842426	chr7	136555777	CHRM2;CHRM2;CHRM2;CHRM2;CHRM2;CHRM2;CHRM2;CHRM2	5'UTR;5'UTR;5'UTR;5'UTR;5'UTR;5'UTR;5'UTR;5'UTR	-0.134039	0.00178113
cg11001670	chr7	93636206			-0.13398	2.81139e-07
cg26948536	chr2	175584419			-0.133964	6.84029e-20
cg02340541	chr11	68451699	GAL	TSS1500	0.133948	1.43511e-05
cg05919975	chr12	57148848			-0.133944	2.91049e-14
cg17267260	chr5	12322			-0.133937	3.75176e-08
cg11074362	chr9	19297575	DENND4C	Body	-0.133936	1.192e-09
cg05523662	chr6	29910101	HLA-A	TSS1500	0.133933	0.0160286
cg23024810	chr1	204524025	MDM4;MDM4	3'UTR;Body	-0.133904	1.08189e-13
cg25071651	chr4	101112317	DDIT4L	TSS1500	0.133871	2.1737e-05
cg00158254	chr13	24040743			0.133856	0.0155731
cg02009395	chr16	20702744	ACSM1	TSS200	-0.133846	0.00537558
cg08368094	chr4	74286665	ALB	3'UTR	-0.133836	1.03961e-13
cg08653337	chr1	55669992	USP24	Body	-0.133822	3.19762e-11
cg13151361	chr2	179298300	PRKRA;MIR548N;PRKRA;PRKRA	Body;Body;Body;Body	-0.133773	9.36092e-11
cg23270423	chr14	55966172			-0.133771	1.65695e-12
cg17089785	chr15	99562412			-0.133765	1.6713e-12
cg04267345	chr14	24835104	NFATC4	TSS1500	0.133753	0.0112777
cg13225881	chr11	108777990	DDX10	Body	-0.133749	2.18038e-06
cg20980055	chr6	133562258	EYA4;EYA4;EYA4	TSS1500;TSS1500;TSS1500	-0.133745	0.000926141
cg11595575	chr5	140235510	PCDHA6;PCDHA2;PCDHA1;PCDHA9;PCDHA7;PCDHA1;PCDHA6;PCDHA10;PCDHA5;PCDHA3;PCDHA4;PCDHA10;PCDHA10;PCDHA8	Body;Body;Body;Body;Body;Body;Body;TSS200;Body;Body;Body;TSS200;TSS200;Body	0.13373	0.0195775
cg19166242	chr1	28449602			-0.133684	8.84794e-17
cg17526890	chr2	96868790	STARD7	Body	-0.133663	1.20422e-08
cg05356998	chr6	15547383	DTNBP1;DTNBP1;DTNBP1	Body;Body;Body	-0.133662	5.32679e-18
cg04677405	chr4	3446682	HGFAC	Body	-0.133658	1.73942e-09
cg07593326	chr13	100958088	PCCA;PCCA	Body;Body	-0.133636	9.16806e-14
cg27391826	chr15	61395262	RORA	Body	-0.133633	8.52657e-11
cg09770376	chr22	49637888			-0.133581	4.66148e-06
cg03313895	chr4	24803042			-0.133531	5.19842e-14
cg02573152	chr10	62041556	ANK3	Body	-0.133523	1.52101e-10
cg15606663	chr21	31812603	KRTAP15-1	TSS200	-0.133502	1.9988e-17
cg27324426	chr19	58220837	ZNF154	TSS1500	0.133483	0.000152852
cg13588800	chr7	19155785	TWIST1	3'UTR	0.133482	4.87271e-06
cg20250700	chr7	100251432	ACTL6B	Body	-0.133478	3.3431e-06
cg06865629	chr18	19409164	MIR1-2;MIB1	TSS200;Body	-0.133478	2.30489e-11
cg04591469	chr5	17810299			-0.133453	4.9198e-08
cg02488422	chr11	16757705			-0.133419	2.83962e-19
cg21323441	chr15	28344349	OCA2	5'UTR	-0.133397	0.00940844
cg09495491	chr11	33706373			-0.133376	4.00837e-08
cg21478123	chr6	1836850	GMDS	Body	-0.133334	1.76953e-11
cg24397939	chr2	208115539			-0.133308	1.36095e-11
cg17955195	chr9	5656398	KIAA1432;KIAA1432	TSS200;5'UTR	-0.133275	4.02452e-07
cg09469566	chr13	112717244			-0.133274	0.000826742
cg06904548	chr6	40101909			-0.133269	2.3729e-13
cg01341130	chr15	76033361	DNM1P35	TSS1500	-0.133264	2.11665e-18
cg12688788	chr11	22644864	FANCF;FANCF	3'UTR;1stExon	-0.133215	1.02114e-14
cg09459758	chr10	113683673			-0.133197	1.04044e-12
cg20935784	chr13	19919283	LOC100101938	TSS200	-0.133143	0.00602719
cg21400344	chr1	25870172	LDLRAP1;LDLRAP1	5'UTR;1stExon	0.133138	6.9346e-09
cg00023154	chr1	44872463	RNF220	5'UTR	0.133127	0.000282355
cg09107594	chr1	247877081	OR6F1	TSS1500	-0.133116	1.65471e-06
cg26541586	chr6	33150222	COL11A2;COL11A2;COL11A2	Body;Body;Body	-0.133111	6.92734e-19
cg26046924	chrX	63616811	MTMR8	TSS1500	-0.133104	0.00401122
cg08726298	chr5	174115575			0.133095	0.0196033
cg15553612	chr1	119520934	TBX15	5'UTR	-0.13309	1.31534e-10
cg12857520	chr1	90231240			-0.133053	5.26844e-13
cg12796469	chr4	138466260			-0.133032	8.82565e-11
cg06875413	chr7	130115737			-0.133008	8.22684e-07
cg15240320	chr11	56141839	OR8U1;OR8U8	TSS1500;TSS1500	-0.133006	0.00145074
cg11668813	chr5	145236262			0.132982	0.0237568
cg05987154	chrX	3264853	MXRA5	TSS200	-0.132904	0.00591391
cg24114458	chr7	92380449	CDK6;CDK6	Body;Body	-0.132864	1.51824e-10
cg20752284	chr2	133178190	GPR39	Body	-0.132827	7.9823e-06
cg16903122	chr1	44584429	KLF17	TSS200	-0.132811	3.2581e-13
cg00966078	chr1	23079320	EPHB2;EPHB2	Body;Body	-0.132801	2.30649e-12
cg08358233	chr10	48634114			-0.13275	2.58652e-07
cg15749276	chrX	13056184	FAM9C	3'UTR	-0.132584	2.75758e-10
cg13584383	chr17	77808014	CBX4	Body	-0.132572	0.00344059
cg21000562	chr17	72913159	USH1G	3'UTR	-0.132568	1.70845e-11
cg17735593	chr5	140552505	PCDHB7	1stExon	-0.132553	0.00107479
cg12239742	chrX	18116923			0.132546	0.000773063
cg08027484	chr6	10556523	GCNT2;GCNT2;GCNT2	5'UTR;1stExon;Body	0.13253	0.0090681
cg04824469	chr14	41469306			-0.132511	0.000642336
cg17697633	chr6	10420079	TFAP2A	TSS1500	-0.132488	0.0187472
cg02540736	chr14	100774063	SLC25A29;MIR345	TSS1500;TSS200	0.132487	3.78495e-06
cg10376067	chr21	27087016	JAM2	3'UTR	-0.132458	5.86594e-14
cg13971546	chr5	170521680	RANBP17	Body	-0.132438	3.99529e-12
cg00321286	chr2	145109155			-0.132435	3.42085e-12
cg19376851	chr2	200334137	FLJ32063	Body	0.132407	0.000317832
cg19656847	chr11	75996257			-0.132389	6.85056e-14
cg00128774	chr4	183859061			-0.132374	1.10714e-06
cg18590130	chr11	122018662	LOC399959;MIRLET7A2	Body;TSS1500	-0.132369	0.00252309
cg16954236	chr18	8638786	RAB12	3'UTR	-0.132367	3.87328e-12
cg10883064	chr17	60757346	MRC2	Body	-0.132361	0.00332097
cg15593426	chr3	30388881			-0.132353	1.86295e-14
cg26884161	chr1	151303917			-0.132336	7.18293e-16
cg02963973	chr6	35463625	TEAD3	5'UTR	0.13233	1.3406e-05
cg09499856	chr5	41510325	PLCXD3	Body	-0.13225	1.92472e-05
cg23852772	chrX	69459685	AWAT1	Body	-0.132208	1.7037e-17
cg24070673	chr5	35062210	PRLR	3'UTR	-0.132204	3.00272e-09
cg11409139	chr6	30292481	HCG18;HCG18	Body;Body	-0.132174	0.000125587
cg02509204	chr20	44043235	PIGT	TSS1500	-0.132128	1.4807e-15
cg27276128	chr19	52904218	ZNF528	5'UTR	-0.132122	4.3432e-14
cg01713095	chr4	146050127	ABCE1;ABCE1	3'UTR;3'UTR	-0.132121	6.27171e-11
cg26053291	chr2	89064631	FLJ40330	TSS1500	-0.132121	0.00566801
cg02656891	chr1	34642519	C1orf94;C1orf94	5'UTR;TSS200	-0.132107	0.00693474
cg09772661	chr19	7794952	CLEC4G	Body	-0.132103	0.00092344
cg08744727	chr4	206112	ZNF876P	TSS1500	-0.132082	8.34086e-08
cg22949274	chr11	111959921	SDHD	Body	-0.132034	6.75429e-15
cg07352612	chrX	55287213	PAGE3	Body	-0.132031	2.84072e-10
cg24569637	chr2	201450560	AOX1	TSS200	0.132019	0.00348058
cg10938374	chr6	30712058	IER3	Body	-0.13201	0.0437043
cg14701880	chr12	70728555	CNOT2	Body	-0.131999	2.29224e-08
cg21313498	chr6	164091806			-0.131967	2.38817e-05
cg23673344	chr12	53162748	KRT76	Body	-0.131851	5.48396e-12
cg23344692	chr14	102775248			-0.131809	6.27117e-09
cg07035298	chr11	76168949	C11orf30	Body	-0.131783	2.07708e-10
cg13172001	chr2	88390175	SMYD1	Body	-0.131781	5.79145e-05
cg23943125	chr5	44048305			-0.131771	0.0013502
cg27600938	chr10	23478530			0.131761	0.00710087
cg16701938	chr6	139965610			-0.131761	1.24396e-14
cg15980539	chr6	152128865	ESR1;ESR1;ESR1;ESR1;ESR1	5'UTR;5'UTR;1stExon;5'UTR;5'UTR	-0.131751	0.000970468
cg00861497	chr7	131514718			0.131748	0.00199082
cg02480970	chr10	49516634			-0.131733	4.16887e-09
cg25823790	chrX	18239032	BEND2	TSS200	-0.131722	1.90538e-14
cg13174660	chr2	71137834	VAX2	Body	-0.131701	7.44286e-11
cg10641939	chr2	147973149			-0.131694	6.26132e-10
cg01581686	chr12	81099740			-0.131693	8.921e-08
cg18921030	chr2	207678451			-0.131693	2.32036e-13
cg09267776	chr1	205538427	MFSD4	Body	-0.13169	0.0166199
cg06437144	chr17	45973627	SP2;SP2	5'UTR;1stExon	0.13169	1.84304e-11
cg05604112	chr2	38893237	GALM;GALM	5'UTR;1stExon	0.13162	0.0429424
cg10058885	chr22	38673051			-0.131599	4.65201e-12
cg24903767	chr6	15475371	JARID2	Body	-0.131568	1.25543e-17
cg09807536	chr1	203457686	PRELP;PRELP	3'UTR;3'UTR	-0.131563	1.33305e-08
cg16149437	chr2	39245178	SOS1	Body	-0.131503	1.86891e-10
cg14523725	chr10	128288681			-0.131489	3.99049e-12
cg23869745	chr6	155826334			0.131473	0.00921294
cg09366397	chr2	175721701	CHN1;CHN1	Body;Body	-0.131457	1.086e-15
cg04043591	chr7	19155806	TWIST1	3'UTR	0.13144	7.35489e-05
cg04751886	chrX	53220515	KDM5C;KDM5C	3'UTR;3'UTR	-0.13144	1.26553e-09
cg25589929	chr17	73399189	GRB2;GRB2	5'UTR;5'UTR	-0.131437	7.46488e-12
cg02029687	chr11	45238295	PRDM11	Body	-0.131425	6.57976e-15
cg07744449	chr4	23887314	PPARGC1A	Body	-0.131421	5.39091e-12
cg21181363	chr3	61782945	PTPRG	Body	-0.131408	5.27702e-14
cg24527880	chr11	108906099			-0.131389	3.23665e-05
cg06881647	chr12	124893556	NCOR2;NCOR2	Body;Body	-0.13135	3.18173e-05
cg01770296	chr1	222792554	MIA3	Body	0.131341	0.00447802
cg12510264	chr7	156377100			-0.131321	0.000576456
cg02192673	chr4	72897565	NPFFR2;NPFFR2	1stExon;5'UTR	0.131306	0.00108964
cg19274180	chr2	2726437			0.131278	0.0316411
cg00133536	chr2	187364353	ZC3H15	Body	-0.131241	2.20473e-10
cg07577837	chr6	157274017	ARID1B;ARID1B;ARID1B	Body;Body;Body	-0.131237	2.86929e-12
cg01971880	chr12	34474637			-0.131189	0.000228341
cg23130946	chr2	86855125			-0.131174	6.17306e-09
cg10836392	chr22	44258132	SULT4A1	1stExon	-0.131148	0.00127472
cg07823496	chr5	20305935			-0.131141	5.48681e-08
cg14461450	chr5	80646275	RNU5E;RNU5D;ACOT12	Body;Body;Body	-0.131134	1.7111e-13
cg27269380	chr7	155570730	RBM33	3'UTR	-0.131074	4.40966e-10
cg00563870	chr21	46142101			-0.131065	4.23915e-09
cg07016571	chr10	44221403			-0.131063	0.00130437
cg23156509	chr2	114033830	PAX8;PAX8;PAX8;PAX8;PAX8;LOC440839	Body;Body;Body;Body;Body;Body	0.131055	0.0017544
cg18138031	chr3	63895733	ATXN7;ATXN7	5'UTR;5'UTR	-0.131019	1.68466e-12
cg07967210	chr17	47022446	SNF8	TSS1500	0.130994	0.00127144
cg09408023	chr1	91873278			-0.130972	8.27958e-09
cg14340103	chr4	123543179	IL21	TSS1500	-0.130952	2.24386e-06
cg27633287	chr12	130766243			-0.130952	0.032185
cg07522516	chr4	48492196	ZAR1	TSS200	-0.130948	0.0354194
cg03523434	chr14	63568606	KCNH5	TSS200	-0.130889	1.03861e-06
cg18208171	chr15	77716464	HMG20A	5'UTR	-0.130862	1.20434e-11
cg14282207	chr12	97313586	NEDD1;NEDD1;NEDD1;NEDD1	Body;Body;Body;Body	-0.130857	1.0111e-06
cg08975046	chrX	115566412	SLC6A14	TSS1500	-0.130837	0.000155824
cg17467873	chr5	10307544	CMBL	5'UTR	0.130829	0.0423045
cg16396309	chr5	14210840	TRIO	Body	-0.130809	7.91491e-12
cg16283385	chr11	120958445	TBCEL;TBCEL	3'UTR;3'UTR	-0.130796	3.43556e-13
cg26201727	chr10	7637525	ITIH5;ITIH5;ITIH5	Body;Body;Body	-0.13077	2.66082e-07
cg24701575	chr11	31845389			0.130765	0.00153424
cg24041822	chr14	55493335	WDHD1;WDHD1;SOCS4;SOCS4	5'UTR;Body;TSS1500;TSS1500	0.130755	5.08064e-11
cg02540338	chr2	217243695			-0.130751	1.8533e-11
cg10575075	chr10	31288634	ZNF438;ZNF438;ZNF438;ZNF438;ZNF438;ZNF438;ZNF438;ZNF438	5'UTR;5'UTR;5'UTR;5'UTR;5'UTR;5'UTR;TSS200;Body	-0.130716	8.85403e-15
cg13409578	chr9	4098735	GLIS3;GLIS3	Body;Body	-0.130662	8.3455e-17
cg21269763	chr1	119586308	WARS2;WARS2	Body;Body	-0.130624	5.20901e-17
cg12025181	chr14	61679927			-0.130622	7.93437e-12
cg11518846	chr6	133562246	EYA4;EYA4;EYA4	TSS1500;TSS1500;TSS1500	-0.130615	0.00545929
cg12783819	chr17	75369657	SEPT9;SEPT9;SEPT9;SEPT9	5'UTR;Body;Body;Body	-0.130601	0.00340806
cg00098799	chr15	99409360	IGF1R	Body	0.13056	0.00172657
cg18203280	chr1	82130951			-0.130556	1.03517e-14
cg12112434	chr14	45722987	C14orf106	TSS1500	0.130538	4.33009e-10
cg14013659	chr17	58038899	RNFT1	Body	-0.130522	2.54546e-11
cg19464037	chr17	39364466			-0.130515	1.9297e-09
cg10528576	chr14	101192913	DLK1	TSS1500	-0.130488	0.00381009
cg19318653	chr1	221876616	DUSP10;DUSP10;DUSP10	Body;Body;Body	-0.130482	7.83648e-09
cg19147129	chr2	74230310			0.130477	3.12742e-09
cg24114899	chr1	47901721	MGC12982;FOXD2;FOXD2	TSS1500;1stExon;5'UTR	-0.130463	1.14625e-12
cg13538156	chrX	30261568	MAGEB1;MAGEB1;MAGEB4;MAGEB4	TSS1500;TSS1500;3'UTR;1stExon	-0.130451	4.68808e-09
cg10737847	chr14	80000354	NRXN3;NRXN3;NRXN3	Body;Body;Body	-0.130449	1.20871e-13
cg18929098	chrX	134022854	MOSPD1	3'UTR	-0.130437	5.6507e-14
cg05493580	chr10	23569664			0.130431	0.00818239
cg25732462	chr19	44324898	LYPD5	TSS200	0.130421	0.023139
cg22122397	chr17	40988549	PSME3;PSME3	Body;Body	-0.130362	1.54299e-11
cg02523640	chr10	129534613	FOXI2	TSS1500	-0.130358	0.0046969
cg02677609	chr4	154125439	TRIM2;TRIM2	TSS200;5'UTR	0.130352	0.000258996
cg24441954	chr6	28401527	ZSCAN23	3'UTR	-0.130302	7.42805e-16
cg18346402	chr2	233412831	TIGD1	1stExon	-0.130297	4.77301e-06
cg13096721	chr1	51185450	FAF1	Body	-0.130294	3.58314e-12
cg24724857	chr1	184914722	FAM129A	Body	-0.130272	1.87811e-10
cg09636671	chr1	201915873	LMOD1	TSS200	0.130254	0.000154163
cg16645440	chr1	171533729	BAT2L2	Body	-0.13023	1.83943e-12
cg11661375	chr5	17275997	BASP1	Body	-0.130199	5.75886e-15
cg27262852	chrX	16171477	GRPR	3'UTR	-0.130191	1.87301e-09
cg05766605	chr1	19384827			0.130072	0.0070722
cg04293108	chrX	37891792	SYTL5;SYTL5;SYTL5	5'UTR;TSS1500;5'UTR	-0.130057	0.000343745
cg22196946	chr4	142574094	IL15;IL15	5'UTR;5'UTR	-0.130056	8.03031e-07
cg26153054	chr2	132152814			0.130054	0.00216704
cg25032124	chr1	110946480	HBXIP	Body	-0.130042	6.45695e-09
cg21037057	chr14	57464939			-0.130026	1.04432e-08
cg16887264	chr4	147561775	POU4F2	Body	-0.129982	0.000459254
cg22076764	chr19	40092063	LGALS13	TSS1500	-0.129971	4.64347e-05
cg09671258	chr1	180202530	LHX4	Body	-0.129968	0.00471228
cg21182196	chr14	95786801	CLMN	TSS1500	0.129956	2.93487e-05
cg15599875	chr11	60489528			-0.129951	7.39667e-12
cg22171993	chr5	81818816			0.12995	0.000283359
cg26267614	chr2	203633732	FAM117B	3'UTR	-0.129938	6.15236e-12
cg18101138	chr5	4942469			-0.129898	0.000652236
cg24349610	chr10	119644968			0.129884	1.11224e-05
cg20025135	chr4	107446698			-0.129876	5.2556e-07
cg11100324	chr3	53003497	SFMBT1;SFMBT1;SFMBT1	5'UTR;5'UTR;5'UTR	-0.129858	4.74831e-13
cg08644463	chr1	110106962	GNAI3	Body	0.129857	8.81005e-06
cg02392124	chr10	28876249	WAC;WAC;WAC	Body;Body;Body	-0.12985	8.88894e-09
cg24693341	chr4	41746947	PHOX2B	3'UTR	0.129844	0.00700428
cg04219099	chr1	38261052	MANEAL;MANEAL;MANEAL	Body;Body;TSS200	0.129783	3.4972e-05
cg13381203	chr11	46961407	C11orf49;C11orf49;C11orf49;C11orf49	Body;Body;Body;Body	-0.129773	5.25013e-13
cg02129737	chr3	17131888	PLCL2;PLCL2	3'UTR;3'UTR	-0.129771	0.00459056
cg25391681	chr5	128930873	ADAMTS19	Body	-0.129762	0.000102789
cg22782986	chr11	79152821	ODZ4	TSS1500	0.129685	0.000764645
cg10323490	chr2	88469007	THNSL2	TSS1500	-0.129673	2.08093e-08
cg15832574	chr1	63901727	ALG6	Body	-0.12966	6.23719e-11
cg08299880	chr5	26673548			-0.129608	7.66646e-09
cg00597687	chr1	63785003			0.129603	6.96281e-08
cg11819905	chr14	78730188			-0.129567	2.39691e-14
cg09446254	chr2	132442291			-0.129533	3.29224e-13
cg01760846	chr14	90722706	PSMC1	TSS200	0.129532	2.63833e-13
cg03038520	chr16	21309710	CRYM	5'UTR	-0.129523	1.0145e-14
cg07254055	chr6	35011768	ANKS1A	Body	-0.129522	2.39935e-07
cg19561007	chr5	3288637			-0.129499	8.94645e-05
cg25153233	chr20	37854269	LOC339568	TSS1500	0.129447	1.99369e-05
cg14887500	chr12	130828041	PIWIL1	Body	-0.129441	6.84462e-05
cg04535803	chrX	33744947			-0.129416	0.00779015
cg07126559	chr13	23754937	SGCG	TSS200	0.129399	0.000243029
cg01265860	chr21	36256316	RUNX1;RUNX1;RUNX1	Body;Body;Body	-0.129362	2.29027e-05
cg00408720	chr6	28113406	ZNF192	5'UTR	-0.129352	2.86443e-10
cg06508395	chr5	84845218			-0.129274	1.01184e-06
cg14061255	chr9	71923415			-0.129251	1.49452e-12
cg01260603	chr6	156203054			0.129241	0.00328436
cg06366345	chr14	101459591	SNORD114-31	Body	-0.129239	6.6021e-05
cg20005743	chr15	27111884	GABRA5;GABRA5;GABRA5	5'UTR;TSS1500;1stExon	0.129167	2.44435e-05
cg04950627	chr2	39758157			-0.129159	1.03448e-17
cg12221218	chrX	37707671	DYNLT3	TSS1500	-0.129137	8.84374e-09
cg17032507	chr6	1758052	GMDS	Body	-0.129098	2.22574e-10
cg05208895	chr7	100276062	GNB2	Body	0.129085	0.00667655
cg10488199	chr6	52013771	MIR133B	Body	-0.129054	3.71934e-13
cg04416454	chr1	212610356	NENF;NENF	Body;Body	-0.129018	6.16154e-18
cg00252121	chr13	29875027	MTUS2	Body	-0.128994	1.73213e-07
cg00154119	chr15	68174054			-0.128975	1.19288e-17
cg05802072	chrX	30596631	CXorf21	TSS1500	-0.128928	4.25178e-16
cg08577341	chr5	167001123	ODZ2	Body	0.128924	0.00264078
cg15078975	chr11	85958536	EED;EED	Body;Body	-0.128921	7.72649e-12
cg21871205	chr12	96932931			-0.128917	2.61635e-17
cg10540364	chr10	21783539	C10orf114	3'UTR	0.128901	0.0025927
cg00712146	chr3	65340538	MAGI1;MAGI1	3'UTR;3'UTR	-0.128899	2.07468e-12
cg10776919	chr1	50889442	DMRTA2	TSS1500	-0.128891	0.000149087
cg07142010	chr1	21901166	ALPL;ALPL	Body;Body	0.128868	0.013
cg19264028	chr1	162630153	DDR2;DDR2	5'UTR;5'UTR	-0.128852	2.05656e-06
cg06995966	chr5	137204467	MYOT;MYOT	5'UTR;5'UTR	-0.128812	5.07819e-12
cg08860443	chr6	128508152	PTPRK;PTPRK	Body;Body	-0.128759	4.84582e-12
cg05710299	chr14	101352549	RTL1	TSS1500	-0.128745	0.000345755
cg24105744	chr5	138993362	UBE2D2;UBE2D2	Body;Body	-0.128734	1.24326e-06
cg12653788	chr1	223565102			-0.128724	2.98223e-13
cg15845274	chr11	123102969			-0.128723	4.01942e-06
cg05735850	chrX	142719640	SLITRK4	5'UTR	-0.128697	0.000116423
cg25497157	chrX	71499379			-0.12864	1.19153e-08
cg13554667	chr10	62538283	CDK1;CDK1;CDK1;CDC2;CDK1;CDK1;CDK1;CDK1	5'UTR;5'UTR;1stExon;TSS200;1stExon;5'UTR;1stExon;5'UTR	0.128634	1.07539e-16
cg03972606	chr2	234750062	HJURP	Body	-0.128623	1.74439e-13
cg27393277	chr4	177673704	VEGFC	Body	-0.128609	1.18161e-05
cg14713137	chr1	210115499	SYT14;SYT14;SYT14;SYT14;SYT14;SYT14	Body;Body;Body;Body;Body;Body	-0.128609	0.00128458
cg02302582	chr10	54073281	DKK1	TSS1500	-0.128572	0.000367638
cg17228470	chr3	62947581			-0.128568	1.27511e-06
cg10133171	chr4	188534448			-0.128566	1.69485e-15
cg23051063	chr12	119769357			-0.128552	0.00121743
cg05118638	chr4	126237371	FAT4	TSS200	0.128552	0.000841817
cg17840051	chr19	12150028			-0.128505	3.43332e-13
cg00364281	chr22	37654641			-0.12849	1.48122e-11
cg22948669	chr1	198089801			-0.128474	7.2305e-06
cg02221866	chr6	26044338	HIST1H2BB;HIST1H3C	TSS1500;TSS1500	0.128447	0.0197
cg26353296	chr3	49378124	USP4;USP4	TSS1500;TSS1500	0.128441	0.0429956
cg12470721	chr1	60170036	FGGY;FGGY	Body;Body	-0.128406	5.55527e-14
cg25019961	chr12	66996175	GRIP1	Body	-0.128405	3.95261e-12
cg18611828	chr10	3284127			-0.128395	3.93496e-10
cg07387813	chr3	40499408	RPL14;RPL14	Body;Body	0.128392	2.094e-14
cg12126869	chr10	346505	DIP2C	Body	-0.128389	6.05673e-16
cg22697187	chrX	139791021	RP1-177G6.2;RP1-177G6.2	TSS1500;TSS1500	-0.128377	0.000175616
cg18412777	chrX	133680665	MGC16121;MIR424;MIR503	TSS200;Body;TSS1500	0.128368	0.00134503
cg26102599	chr6	27340039	ZNF204P;ZNF204P	Body;TSS1500	-0.128366	1.07095e-05
cg00477776	chr10	423907	DIP2C	Body	-0.128333	1.37226e-12
cg21234162	chr9	96858147	PTPDC1;PTPDC1	Body;Body	-0.128333	5.35627e-14
cg17052964	chr2	108602510	SLC5A7	TSS1500	-0.128325	0.000163302
cg17736819	chr6	133783020	EYA4;EYA4;EYA4	Body;Body;Body	-0.128298	0.0122366
cg21630243	chr15	100579795	ADAMTS17	Body	-0.12828	4.9229e-17
cg01471802	chr11	5619748	TRIM6-TRIM34;TRIM6;TRIM6	Body;Body;5'UTR	-0.128273	7.59025e-12
cg23101564	chr15	75771387	PTPN9	Body	-0.12827	8.89199e-16
cg15900657	chr10	22518317			-0.128265	0.0357234
cg16491233	chr18	12794178	PTPN2;PTPN2;PTPN2	Body;Body;3'UTR	-0.128262	4.81121e-10
cg18918637	chr1	228607587			-0.128235	1.51483e-07
cg18224988	chr10	21787079	C10orf114	TSS1500	-0.128221	9.94124e-13
cg20950529	chr14	54677357			-0.128209	3.31732e-07
cg07222908	chr15	45544197	SLC28A2	TSS1500	-0.128207	2.05074e-15
cg00561338	chr6	27292492	FKSG83	TSS200	-0.128185	0.00063278
cg09063056	chr6	8155299			-0.12818	3.50664e-13
cg17419329	chr2	231573982			-0.128169	2.25629e-14
cg05280814	chr11	134143149			0.128161	0.00267617
cg18210526	chr12	79281399	SYT1;SYT1	5'UTR;5'UTR	-0.128153	1.45742e-07
cg10019720	chr6	37628686	MDGA1	Body	-0.128144	5.4562e-13
cg02388446	chrX	64258522			-0.128141	3.36264e-05
cg17155610	chr1	150382400	RPRD2	Body	-0.128139	9.85123e-14
cg01640991	chr12	121947315	KDM2B;KDM2B	Body;Body	-0.128132	8.97503e-09
cg00177456	chrX	152927170			-0.128129	7.40556e-08
cg16903217	chr1	201915950	LMOD1	TSS1500	0.128119	0.000325268
cg13517065	chrX	100168954	XKRX	3'UTR	-0.128118	1.86212e-15
cg14583550	chr9	98071630	FANCC	5'UTR	-0.128095	9.20964e-11
cg04800585	chr6	26043546	HIST1H2BB	1stExon	0.128059	0.000536153
cg02178763	chr20	21681966			0.128016	0.00248957
cg17860201	chr15	67000955	SMAD6;SMAD6;SMAD6;SMAD6	Body;5'UTR;1stExon;Body	-0.128009	3.16297e-16
cg00000289	chr14	69341139	ACTN1;ACTN1;ACTN1	3'UTR;3'UTR;3'UTR	-0.127999	1.37825e-07
cg19763699	chr10	17756784	STAM	3'UTR	-0.12799	3.20143e-13
cg05180258	chr14	73921198	NUMB;NUMB;NUMB;NUMB	5'UTR;5'UTR;5'UTR;5'UTR	-0.127986	7.53667e-14
cg26576576	chr1	214627705	PTPN14	Body	-0.127973	3.43111e-08
cg01986008	chr15	23454144			-0.127953	0.00227441
cg26023902	chr6	133407909	LOC285735	TSS1500	-0.127948	9.93813e-05
cg00315837	chr11	59244789	OR4D10	TSS200	-0.127921	0.00112848
cg22769941	chr11	20690628	NELL1;NELL1	TSS1500;TSS1500	-0.127917	0.0078905
cg02026141	chr10	23492470			0.127912	0.0102491
cg26270975	chr10	44099144			-0.127907	3.37032e-07
cg16188209	chr12	103311596	PAH	TSS1500	0.127902	0.00548951
cg19604060	chr5	22928822			-0.127897	0.0108898
cg07278328	chrX	150254157			-0.127896	1.16643e-10
cg12227172	chr19	52391411	ZNF577;ZNF577;ZNF577	TSS1500;TSS200;TSS1500	0.127891	0.0173195
cg23985930	chr19	56510200	NLRP5	TSS1500	-0.127881	1.20673e-08
cg10889502	chr1	200398670			-0.127838	3.52681e-12
cg27566805	chr1	216596808	USH2A;USH2A	TSS200;TSS200	-0.12783	0.00169659
cg15208718	chrX	47925446	ZNF630	Body	-0.127823	8.91751e-13
cg26354721	chr2	39209066	SOS1	3'UTR	-0.127821	2.01098e-10
cg23817555	chr2	202124040	CASP8;CASP8;CASP8;CASP8;CASP8;CASP8	5'UTR;Body;5'UTR;5'UTR;TSS1500;5'UTR	-0.127792	4.71828e-14
cg14364844	chr9	37830047	DCAF10	Body	-0.127792	7.12225e-13
cg21013323	chr6	32726567	HLA-DQB2	Body	-0.127788	9.70497e-07
cg27206295	chr15	60618474			0.127761	1.39056e-08
cg23473374	chr14	66058810	FUT8;FUT8;FUT8;FUT8	Body;Body;5'UTR;Body	-0.127751	1.71668e-14
cg26662969	chr10	34994129	PARD3	Body	-0.127743	1.5594e-11
cg23944322	chr14	102832963	TECPR2	5'UTR	-0.127743	1.8141e-14
cg01966665	chr1	151137376	SCNM1;LYSMD1;LYSMD1	TSS1500;Body;Body	0.127737	3.47378e-07
cg08356926	chr4	70893329	HTN3	TSS1500	-0.127725	3.21119e-13
cg22020399	chr19	58358583			-0.127721	3.00585e-06
cg24619785	chr2	9416069	ASAP2;ASAP2	Body;Body	-0.127706	3.55108e-17
cg02150910	chr14	25079357	GZMH	TSS1500	-0.1277	4.0496e-06
cg24266485	chr6	33084840	HLA-DPB2	Body	0.12769	0.0304101
cg19074437	chr6	29396270	OR11A1	TSS1500	-0.127666	1.68675e-09
cg13275609	chr2	119954389			0.127664	0.000299512
cg06684288	chr5	157156134			-0.127653	2.41108e-13
cg14517119	chr5	45678610	HCN1	Body	-0.127651	0.00199081
cg25920214	chr6	47442665			-0.127631	8.59785e-13
cg07839208	chr16	48596443	N4BP1	Body	-0.12761	3.6719e-10
cg02382517	chr4	124316019			-0.127588	1.86901e-09
cg00911962	chrX	118780518	SEPT6;SEPT6;SEPT6;SEPT6	Body;Body;Body;Body	-0.127559	4.99628e-07
cg13317725	chr12	52281482	ANKRD33;ANKRD33	TSS1500;TSS1500	-0.12755	1.3751e-08
cg24145272	chr1	67815061	IL12RB2	Body	-0.127547	8.00432e-15
cg09836251	chr3	10187579	VHL;VHL	Body;Body	-0.127546	4.08918e-09
cg07791160	chr4	26464698			0.127541	0.00241641
cg05335876	chr1	173018989	TNFSF18	Body	-0.127533	1.10691e-09
cg00352349	chr2	179316347	PRKRA;PRKRA;PRKRA;MIR548N;DFNB59;DFNB59	TSS1500;TSS1500;TSS1500;Body;5'UTR;1stExon	0.127527	0.0309841
cg23976981	chr13	22560659			0.127506	0.00444623
cg04151692	chr12	34546775			-0.127505	1.09487e-06
cg23093333	chr17	26474638	NLK	Body	-0.12749	3.92292e-15
cg14884828	chr10	14603607	FAM107B	Body	-0.127482	0.000272979
cg08830139	chr5	140013652	CD14;CD14	TSS1500;TSS1500	-0.127467	5.19115e-09
cg06391871	chr2	121600240	GLI2	Body	-0.127418	3.3091e-10
cg04043538	chr2	75570917			-0.127409	3.35931e-13
cg24787924	chr19	54231819	MIR518E	TSS1500	-0.127407	2.65232e-06
cg18516609	chr10	31747241	ZEB1;ZEB1;ZEB1;ZEB1;ZEB1	Body;Body;Body;Body;Body	-0.127405	1.12148e-07
cg11882252	chr5	10307634	CMBL	5'UTR	0.127391	0.0241079
cg14784004	chr3	10209086	IRAK2	Body	-0.127382	5.51146e-17
cg16415939	chr1	236083208			-0.12738	2.58239e-08
cg05878332	chr11	109302849			-0.127371	0.00171933
cg21671658	chr6	132453778			0.127366	0.0072767
cg03127310	chr1	119553960			-0.127361	4.83246e-13
cg15087459	chr12	95400186			-0.12735	1.23419e-07
cg01915885	chr6	30000187	NCRNA00171	Body	-0.127349	5.69914e-08
cg10731073	chr4	126237373	FAT4	TSS200	0.12734	9.85699e-05
cg15344659	chr11	30870939			-0.127259	0.000287259
cg01562528	chr1	146752298	CHD1L	Body	-0.127254	1.42347e-12
cg04334108	chr4	148555806	TMEM184C	3'UTR	-0.127245	4.36827e-15
cg03898631	chr13	112761112			0.127236	0.00712722
cg18229178	chr19	36246402	HSPB6	3'UTR	0.127233	0.00783158
cg26226306	chr6	9711044			-0.12721	4.10498e-09
cg08104202	chr1	169396712	C1orf114	TSS200	0.127201	0.000745555
cg04155024	chrX	15338707	PIGA;PIGA	3'UTR;3'UTR	-0.127198	5.85568e-09
cg07690181	chr5	83679643	EDIL3	Body	-0.127195	0.0071981
cg07526675	chrX	48694367	PCSK1N	TSS1500	-0.127166	0.00599421
cg05711042	chr5	150913871	FAT2	Body	-0.127163	2.66613e-07
cg27536700	chr6	31166759	HCG27	Body	-0.127075	1.27948e-07
cg12798675	chr14	102171582			-0.12706	3.52639e-12
cg18701646	chr5	14297666	TRIO	Body	-0.127057	5.50894e-12
cg02101773	chr20	20347593	INSM1	TSS1500	0.127042	0.00479668
cg24149658	chrX	110513817	CAPN6	TSS200	0.127031	0.0279805
cg03130663	chr10	37965751			-0.127026	6.24525e-07
cg05312964	chr2	42442880	EML4;EML4	Body;Body	-0.127009	3.28493e-13
cg06305048	chr19	53466199	ZNF816A	TSS200	0.127003	1.05743e-23
cg07438660	chr17	38805042	SMARCE1	TSS1500	0.127003	0.000447098
cg25909368	chr11	112132630	C11orf34	TSS1500	-0.126994	1.1583e-14
cg12962599	chr5	36607024	SLC1A3;SLC1A3;SLC1A3	TSS1500;5'UTR;5'UTR	0.126991	5.76961e-15
cg09703824	chrX	107976020	IRS4	1stExon	0.126946	0.0372006
cg06740311	chr18	12699646	CEP76	Body	-0.126937	1.16447e-10
cg01014399	chr5	3322697			-0.126907	0.000198648
cg12749890	chr4	42514078	ATP8A1;ATP8A1	Body;Body	-0.126907	5.36134e-10
cg00236261	chr10	12999618	CCDC3	Body	-0.126894	0.0167131
cg20122981	chr2	62450705	B3GNT2	3'UTR	-0.126891	3.24408e-16
cg21436120	chr1	164536135	PBX1	Body	-0.126874	2.42392e-10
cg12002589	chr9	126785097	LHX2	Body	-0.126856	0.0321439
cg27590397	chr14	38677218	SSTR1;SSTR1	1stExon;5'UTR	0.126843	0.0205956
cg25623768	chr2	45241008			-0.126838	0.00881335
cg02511172	chr1	233085209	C1orf57	TSS1500	-0.126824	2.69408e-17
cg21729244	chrX	134496604	ZNF449	3'UTR	-0.126818	4.89464e-14
cg14199090	chr1	65990564	LEPR;LEPR;LEPR	5'UTR;5'UTR;5'UTR	0.126807	0.000468098
cg24526899	chr14	54424149	BMP4;BMP4	TSS1500;TSS1500	0.126786	0.0009004
cg04347820	chr1	110161002	AMPD2	TSS1500	-0.126774	4.67665e-10
cg10122477	chr11	134147327	GLB1L3	Body	0.126748	0.0144275
cg04548513	chr5	141082610			0.126743	8.63757e-16
cg04499701	chr11	111312453			0.126741	3.67115e-05
cg22541755	chr2	10183094	KLF11	TSS1500	0.12674	0.011366
cg25032089	chr17	46643351	HOXB3	5'UTR	-0.126696	0.000300158
cg03155733	chr4	123299016	ADAD1	TSS1500	-0.126667	4.42712e-06
cg19566405	chr17	33759965	SLFN12	TSS1500	0.126666	0.00666386
cg01064286	chr1	212777218	ATF3	5'UTR	-0.126666	0.000103594
cg06963192	chr1	172557938	C1orf9;C1orf9	Body;Body	-0.126663	6.11624e-10
cg20662169	chr11	123504302	SCN3B;SCN3B	3'UTR;3'UTR	-0.12665	0.000161042
cg16162734	chr2	149543956	EPC2	3'UTR	-0.126648	1.96945e-19
cg03856153	chr3	61904580	PTPRG	Body	-0.126634	3.45416e-06
cg25667057	chrY	17567474			0.126593	0.00980007
cg14125733	chr14	101421065	SNORD114-5	TSS1500	-0.12653	2.14061e-05
cg07186939	chrX	13336853	ATXN3L;ATXN3L	1stExon;3'UTR	-0.126523	5.76829e-14
cg16594139	chr19	49340574	PLEKHA4;HSD17B14;PLEKHA4	3'UTR;TSS1500;Body	0.126521	0.0411294
cg21195162	chr1	168514108	XCL2	TSS1500	-0.126491	3.93013e-09
cg01984250	chrX	106364903			-0.126473	1.02446e-12
cg22538778	chr12	63294404	PPM1H	Body	-0.126466	0.00818595
cg20908870	chr12	38560974			-0.126463	6.6835e-05
cg06869501	chr19	21541044	ZNF738	TSS1500	-0.12645	9.18541e-17
cg08430329	chr2	73430374	NOTO	Body	-0.126407	0.00114358
cg20383370	chr4	105419844			-0.126376	0.0015345
cg11844464	chr12	46931139			-0.126356	3.15707e-13
cg19435033	chr17	19648414	ALDH3A1;ALDH3A1;ALDH3A1	Body;Body;1stExon	-0.126356	0.00358537
cg04699145	chr14	35119021			-0.126347	7.01769e-12
cg26914927	chr2	38156004	FAM82A1;FAM82A1;FAM82A1	5'UTR;5'UTR;1stExon	-0.126334	3.87449e-16
cg11454836	chrX	54776206	ITIH5L	3'UTR	-0.126327	3.07865e-15
cg17424007	chr1	203056150	MYOG	TSS1500	-0.126302	8.57599e-13
cg20728791	chr10	112675455	NCRNA00081;NCRNA00081;NCRNA00081;NCRNA00081;NCRNA00081	Body;Body;Body;Body;Body	-0.126241	5.61664e-08
cg08582028	chr6	124604009	NKAIN2	Body	-0.12624	0.000178612
cg12796498	chr2	1276796	SNTG2	Body	-0.126221	9.71351e-09
cg27388036	chr4	104239655			-0.126212	6.48228e-09
cg01747155	chrX	154842516	TMLHE;TMLHE	5'UTR;1stExon	0.126196	0.0463489
cg03402120	chr11	122100848			-0.126189	2.13466e-06
cg22995488	chr6	38998315	DNAH8	3'UTR	-0.126186	2.1853e-11
cg06270249	chr3	55809537	ERC2	Body	-0.126185	2.45495e-17
cg13355312	chr1	212904750	NSL1;NSL1	3'UTR;3'UTR	-0.126158	3.21156e-12
cg00309402	chr4	170981967	AADAT;AADAT	3'UTR;3'UTR	-0.126147	5.2121e-16
cg13722419	chr2	160088036	TANC1;TANC1	3'UTR;3'UTR	-0.126144	2.55674e-12
cg04229928	chr11	119303807			0.126134	0.00720332
cg00380172	chr6	148663585	SASH1	TSS200	0.126128	5.32472e-14
cg21465061	chr13	113221912	TUBGCP3	Body	-0.126127	6.23807e-10
cg07664990	chr8	55294721			-0.126124	0.00223368
cg05748796	chrX	15619337	ACE2	5'UTR	-0.126107	2.2211e-09
cg09441363	chr1	215256254	KCNK2;KCNK2;KCNK2	TSS1500;TSS1500;Body	-0.126084	0.00143734
cg00083959	chr15	51243589	AP4E1	Body	-0.126043	2.79498e-17
cg23110376	chr11	56511965	OR9G4	TSS1500	-0.126033	9.52294e-10
cg11021810	chr14	89720620	FOXN3;FOXN3	Body;Body	-0.125999	1.94768e-14
cg20977660	chr18	657672	C18orf56;TYMS;TYMS	3'UTR;1stExon;5'UTR	0.125998	9.70294e-07
cg27090201	chr5	134914717	CXCL14;CXCL14	5'UTR;1stExon	0.125967	0.0493628
cg09911534	chr15	67153556			-0.125956	1.19727e-05
cg17228898	chr5	131284489			-0.12592	2.16801e-11
cg27106909	chr16	30106897	YPEL3;YPEL3;YPEL3	1stExon;5'UTR;5'UTR	0.125912	0.00281282
cg03226958	chr1	26736601	LIN28	TSS1500	0.125898	0.00138101
cg03310038	chr2	98852704	VWA3B	Body	-0.125859	5.08746e-13
cg23884423	chr11	80527133			-0.125852	1.87806e-08
cg17661045	chr11	88018594			-0.125836	0.000296228
cg10841270	chrY	22917104	RPS4Y2	TSS1500	-0.125831	3.40582e-08
cg16782675	chr3	63943755	ATXN7;ATXN7	Body;Body	-0.12583	7.94049e-10
cg02129146	chrY	7138198			-0.125824	7.10913e-05
cg25075459	chr2	211096859			-0.125823	1.01703e-14
cg22734028	chr1	149854168			-0.125813	1.80539e-17
cg20055237	chr2	240362425			0.125806	0.0112201
cg09370463	chr6	129920398	ARHGAP18	Body	-0.125805	5.23692e-12
cg03749900	chr7	136973838	PTN	5'UTR	-0.12579	1.04513e-08
cg18129781	chr1	149959462	OTUD7B	5'UTR	-0.125776	7.14187e-12
cg08464897	chr14	24629492	IRF9;RNF31	TSS1500;Body	-0.12575	0.000728897
cg11280668	chrX	17754811	SCML1;SCML1;SCML1;SCML1	TSS1500;TSS1500;TSS1500;TSS1500	-0.125748	1.4623e-09
cg15489250	chr14	36994906			-0.12574	0.00268593
cg01878345	chr2	105471960	POU3F3	TSS200	-0.125737	0.0239244
cg06784991	chr1	53308768	ZYG11A	Body	-0.125726	0.00802204
cg12144728	chr4	150087191			-0.125676	0.00157564
cg09025943	chrX	106751450			-0.12564	7.4235e-11
cg11848740	chr1	185113945	C1orf25	Body	-0.125634	1.13216e-12
cg15719339	chr21	17960584	C21orf34;C21orf34	Body;Body	0.12561	0.00474679
cg02360980	chr15	41804283	LTK;LTK;LTK	Body;Body;Body	-0.125592	0.00894686
cg20838429	chr2	163100512	FAP	TSS1500	-0.12559	5.99307e-10
cg15862809	chrX	9584593	TBL1X;TBL1X;TBL1X;TBL1X	5'UTR;5'UTR;5'UTR;5'UTR	-0.125539	7.14909e-10
cg00422638	chr10	25466027	LOC100128811;GPR158	TSS1500;Body	0.125535	0.0113895
cg05998850	chr2	216981107	XRCC5	Body	-0.125534	3.70068e-12
cg13359699	chr1	92950125	GFI1;GFI1;GFI1	5'UTR;5'UTR;TSS1500	0.125528	0.0172463
cg04767522	chr6	17980388	KIF13A;KIF13A;KIF13A;KIF13A	Body;Body;Body;Body	-0.1255	5.2911e-10
cg07699767	chr5	138212370	CTNNA1;LRRTM2	Body;TSS1500	-0.125499	1.60119e-12
cg09514875	chr11	58389438	CNTF;ZFP91-CNTF	TSS1500;Body	-0.125497	1.36706e-11
cg21195256	chr14	29244278	C14orf23;C14orf23	Body;Body	-0.125496	0.0206613
cg26124597	chr12	58012960	SLC26A10	TSS1500	-0.125477	1.23733e-16
cg16999370	chr4	122302232	QRFPR	TSS200	-0.125456	0.000657299
cg23117386	chrX	27882053			-0.125427	0.0118065
cg04510788	chr1	37498900	GRIK3	Body	-0.125415	0.000170333
cg05553756	chrX	23018130	DDX53;DDX53	1stExon;5'UTR	-0.125412	9.39212e-08
cg09659587	chr22	46071112	ATXN10;ATXN10	Body;Body	-0.125408	2.50959e-11
cg21572480	chr1	53161198	C1orf163	Body	-0.125388	1.3991e-11
cg20657849	chr6	28557400			0.125385	0.000308263
cg13569714	chr11	12033074			-0.125362	7.26399e-06
cg18942222	chr2	63667788	C2orf86	Body	-0.125358	1.40698e-12
cg13034362	chr18	5544661	EPB41L3	TSS1500	-0.125358	0.000158896
cg24983383	chr2	102992423	IL18R1	Body	-0.125344	8.90017e-07
cg23490638	chr6	28557467			0.125332	3.80853e-05
cg07336740	chr3	61608199	PTPRG	Body	-0.125292	3.43712e-12
cg15629447	chr6	47594195	CD2AP	3'UTR	-0.125236	1.76083e-10
cg14831653	chr4	155513189	FGA;FGA	TSS1500;TSS1500	-0.12523	0.000146772
cg26526443	chr6	27141658			-0.125224	1.64528e-11
cg10312498	chr1	183957982	GLT25D2	Body	-0.125195	1.57674e-11
cg11884151	chr7	93728657			-0.125186	0.000793617
cg27294288	chr5	170750725			-0.125182	7.53398e-14
cg16875108	chr3	8932184	RAD18	Body	-0.125087	3.83533e-12
cg09558975	chr3	3135232	IL5RA;IL5RA;IL5RA;IL5RA;IL5RA;IL5RA	Body;Body;Body;Body;Body;Body	-0.125065	8.57863e-05
cg09446250	chr11	82430349			-0.125038	2.86563e-12
cg10440342	chr7	23225204	NUPL2	Body	-0.12503	8.10829e-11
cg02773050	chrX	134654287	DDX26B	TSS1500	0.125011	0.00827117
cg09048823	chr6	21228164	CDKAL1	Body	-0.124976	7.99365e-16
cg23716800	chr1	183385961	NMNAT2	Body	0.124974	0.00543176
cg10942056	chr1	223101848	DISP1;DISP1	1stExon;5'UTR	0.124964	0.00978236
cg25020810	chr2	129100899			-0.124964	1.93544e-09
cg13512374	chr14	103895494	MARK3;MARK3;MARK3;MARK3;MARK3	Body;Body;Body;Body;Body	-0.124962	4.70612e-11
cg03445896	chrX	78010565	LPAR4	Body	-0.124915	0.00309621
cg01566282	chr19	53794975	BIRC8	TSS200	-0.124901	1.82014e-05
cg25320496	chr2	130876007	POTEF	Body	-0.124893	2.29047e-11
cg15798530	chr4	122855216	TRPC3;TRPC3	Body;TSS1500	-0.124871	6.20695e-10
cg11120927	chr2	239072674			-0.124869	0.0313101
cg09745246	chr12	123213241	GPR81;GPR81	3'UTR;1stExon	-0.124858	0.0018109
cg26638266	chr2	36923086	VIT	TSS1500	0.124835	0.0024136
cg22564731	chr12	120688744	PXN;PXN;PXN	Body;TSS1500;Body	-0.124833	3.22189e-11
cg03147713	chr4	138950261			-0.124832	1.07586e-12
cg13828610	chr6	3825986			0.124831	5.26048e-07
cg04965879	chr6	56915755	KIAA1586	Body	-0.124822	2.62244e-10
cg19288514	chr22	25594918	CRYBB3	TSS1500	-0.12482	3.36672e-10
cg11472201	chrX	131792345	HS6ST2;HS6ST2	Body;Body	-0.124819	9.1572e-14
cg16429927	chr2	172430723			0.124801	8.98732e-05
cg11147252	chr15	49985422			-0.124754	1.46761e-09
cg13869648	chr9	135755669	C9orf98;C9orf9	TSS1500;5'UTR	-0.12475	1.62449e-11
cg00791868	chr14	66963628	C14orf53;C14orf53	Body;Body	-0.124745	2.98194e-08
cg19857379	chr1	25105430	CLIC4	Body	-0.124701	1.51189e-08
cg04522310	chr16	27378982			0.124697	0.0049513
cg21200432	chr1	41751958			-0.124694	3.34072e-10
cg05357835	chr6	125871312			-0.124668	3.16712e-08
cg01904410	chr11	31836673	PAX6	5'UTR	0.124654	0.000918327
cg21365536	chrX	17390743			-0.124601	1.01603e-10
cg01607187	chr1	167060565	GPA33	TSS1500	-0.124598	5.85411e-11
cg22855923	chr1	114521157	OLFML3	TSS1500	-0.124574	7.82705e-13
cg00517202	chr10	53333572	PRKG1;PRKG1	Body;Body	-0.124573	0.000915229
cg01921668	chr14	36711182			-0.124571	1.55104e-10
cg03327221	chr10	11526098	USP6NL;USP6NL	Body;Body	-0.124553	8.40135e-11
cg02986266	chr7	20833552			0.124547	0.0183425
cg00005817	chr4	75168741	MTHFD2L	3'UTR	-0.124521	7.97724e-13
cg08916374	chr1	145471727	POLR3GL;ANKRD34A	TSS1500;5'UTR	0.124512	1.37651e-05
cg13912641	chr11	58877370	FAM111B;FAM111B;FAM111B	5'UTR;5'UTR;Body	-0.12449	2.14491e-07
cg24107611	chr11	19956158	NAV2;NAV2;NAV2	Body;Body;Body	-0.124472	1.81064e-06
cg21293846	chrX	100356086	CENPI	Body	-0.124442	4.3421e-11
cg17305266	chr6	1391265	FOXF2	1stExon	-0.124435	0.0338123
cg24686153	chr15	56148763	NEDD4;NEDD4	Body;Body	-0.124433	0.00165654
cg18898103	chr11	128452127	ETS1	5'UTR	-0.124412	1.21605e-09
cg20629735	chr2	103014454	IL18R1	3'UTR	-0.124396	7.35785e-08
cg01071802	chr6	41344940			-0.124394	3.40315e-09
cg06659926	chr12	49521550			-0.124386	1.91562e-12
cg20083839	chr20	57485940	GNAS;GNAS;GNAS;GNAS;GNAS;GNAS;GNAS;GNAS	3'UTR;3'UTR;3'UTR;3'UTR;3'UTR;Body;3'UTR;3'UTR	-0.124385	4.90879e-10
cg13690461	chr11	57957575	OR9Q2	TSS1500	-0.124383	4.12509e-06
cg07887753	chr8	57817338			-0.124369	2.40395e-06
cg05147330	chrX	117731074	DOCK11	Body	-0.124355	2.03982e-09
cg14755258	chr2	36049853			-0.124327	0.000117961
cg14580443	chr9	95708321	FGD3	TSS1500	-0.124319	6.39494e-15
cg12498088	chr6	43253387	TTBK1	3'UTR	0.124313	0.00189934
cg20948377	chr2	86251134	LOC90784	TSS200	-0.124304	8.7632e-14
cg17212919	chr5	17260652	BASP1	5'UTR	-0.124304	6.15658e-08
cg07094169	chr3	9145975	SRGAP3;SRGAP3	Body;Body	-0.124293	2.57011e-08
cg23007574	chr19	41942070	ATP5SL;ATP5SL;ATP5SL;ATP5SL;ATP5SL;ATP5SL;ATP5SL	Body;Body;Body;Body;Body;Body;Body	-0.124286	9.10376e-12
cg18379676	chr6	28976116			-0.124269	7.77968e-07
cg23250574	chr6	28661310			0.124268	7.97474e-08
cg20873801	chr11	129771917	PRDM10;PRDM10;PRDM10;PRDM10	3'UTR;3'UTR;3'UTR;3'UTR	-0.124255	7.26239e-10
cg13524834	chrX	51545659	MAGED1	TSS1500	-0.124209	1.83603e-05
cg24202668	chr3	190785838			-0.124196	3.77905e-14
cg16824113	chr12	132166485			0.124183	0.000154322
cg15253906	chr13	24041019			0.124159	0.000902067
cg24504927	chr12	85667353			-0.124155	0.0380217
cg20290336	chr1	246741712	CNST;CNST	5'UTR;5'UTR	-0.124137	1.53877e-09
cg20286200	chr6	133562267	EYA4;EYA4;EYA4	TSS1500;TSS1500;TSS1500	-0.12413	0.0020854
cg06948614	chr5	50018203	PARP8	Body	-0.124128	3.87335e-11
cg22705602	chr4	152727874			0.124125	3.30348e-05
cg23014747	chr1	62192548	TM2D1	TSS1500	-0.124122	6.1048e-10
cg25533594	chr11	101450197	TRPC6	Body	-0.124115	0.00133394
cg27224478	chr6	20620920	CDKAL1	Body	-0.124112	5.20906e-11
cg06518177	chr3	48697561	CELSR3	1stExon	-0.124092	9.09491e-09
cg01246520	chr17	17644344	RAI1	5'UTR	0.124088	0.00414163
cg03717588	chr11	56948018	LRRC55	TSS1500	0.124054	0.0184145
cg05323272	chr1	51794136	TTC39A	Body	-0.124022	1.05685e-12
cg06460553	chr22	49763530			-0.124015	0.00244559
cg16065628	chrX	51237838	NUDT11	Body	-0.124001	0.016943
cg11207300	chr12	95867190	METAP2	TSS1500	0.123996	1.61125e-10
cg21783033	chr2	175593789			-0.12397	2.9701e-12
cg20282837	chr10	3508379			-0.123954	3.45506e-06
cg01821772	chrX	47007440	RBM10;RBM10	Body;Body	-0.123943	1.80337e-10
cg03018058	chr2	227700114	RHBDD1;RHBDD1	TSS1500;TSS1500	0.123938	0.0174433
cg13307451	chr10	22541442			-0.123935	0.000592659
cg15870741	chr6	127833557	C6orf174	Body	-0.1239	1.80872e-15
cg06340020	chr17	16592532	CCDC144A	TSS1500	-0.123896	1.01349e-12
cg03386869	chr13	102104848	ITGBL1	TSS200	0.123885	0.00172661
cg00938877	chr1	248200285	OR2L2;OR2L13	TSS1500;5'UTR	-0.123863	0.00173464
cg26099899	chr6	128844860			-0.123849	3.40801e-13
cg26708220	chr15	37387577	MEIS2;MEIS2;MEIS2;MEIS2;MEIS2;MEIS2;MEIS2	Body;Body;Body;Body;Body;Body;Body	-0.123835	0.00629305
cg03955859	chr4	124155479	SPATA5	Body	-0.123823	1.84939e-15
cg10916646	chr6	29364174	OR12D2	TSS1500	-0.123815	0.00244847
cg14170358	chr2	88527345			0.123811	0.0017522
cg24849956	chr12	103216501			-0.12381	0.00118246
cg11657817	chr20	23433608	CST11;CST11	TSS200;TSS200	0.12378	3.05514e-05
cg15694146	chr1	27823372			0.123776	3.5552e-06
cg20953187	chr3	45837898	SLC6A20;SLC6A20	1stExon;1stExon	-0.123756	0.0116471
cg14344620	chr2	3418831	TTC15	Body	-0.123755	1.59247e-09
cg17707295	chr4	130016279	C4orf33;C4orf33	5'UTR;TSS1500	-0.123746	6.84646e-11
cg03529189	chr12	64292138	SRGAP1	Body	-0.123708	2.85088e-11
cg01245965	chr15	33278159	FMN1	Body	-0.12369	2.7245e-13
cg08044097	chr8	55371013	SOX17	Body	-0.123682	0.00191708
cg21507487	chr14	71941057			-0.123653	5.02228e-08
cg12561169	chr4	79358500	FRAS1;FRAS1	Body;Body	-0.123652	7.02043e-12
cg00694302	chr12	47609865	LOC100233209;FAM113B	Body;TSS200	-0.123652	2.12317e-11
cg18542842	chr3	63857914	ATXN7;ATXN7	5'UTR;5'UTR	-0.123635	2.42483e-09
cg16082141	chr12	130963430	RIMBP2	Body	-0.123629	1.12266e-06
cg15892676	chrX	63444159	ASB12	3'UTR	-0.123623	4.87061e-07
cg18140268	chr1	147781827			0.123597	0.000163057
cg26891210	chr1	150703141	CTSS	3'UTR	-0.123539	3.7957e-11
cg21051568	chr5	9365294	SEMA5A	Body	-0.123536	6.41368e-06
cg13298827	chr5	140243301	PCDHA6;PCDHA2;PCDHA1;PCDHA9;PCDHA7;PCDHA1;PCDHA6;PCDHA5;PCDHA10;PCDHA3;PCDHA4;PCDHA10;PCDHA8	Body;Body;Body;Body;Body;Body;Body;Body;Body;Body;Body;Body;Body	-0.123514	1.25503e-09
cg21527414	chr15	65906825			-0.123506	1.55379e-13
cg07099186	chr3	61947083	PTPRG	Body	-0.123501	9.19239e-10
cg05977276	chr2	62970229	EHBP1;EHBP1;EHBP1;EHBP1	Body;Body;Body;Body	-0.123472	4.73453e-13
cg06212582	chr11	112163357			-0.123466	3.77874e-12
cg14193156	chr17	73056104	KCTD2	Body	0.123457	5.41537e-07
cg12478165	chr22	39785435			-0.123438	5.01595e-22
cg15625104	chr1	109793466	CELSR2	1stExon	-0.123425	4.45366e-22
cg10757024	chr14	55105357	SAMD4A;SAMD4A	Body;Body	-0.123422	5.17536e-10
cg11081809	chrX	101143181	ZMAT1;ZMAT1;ZMAT1	5'UTR;1stExon;Body	-0.123393	1.40278e-14
cg11913694	chr2	36735641	CRIM1	Body	-0.123384	4.38565e-12
cg02478721	chr12	53085323	KRT77	Body	0.123382	0.00252956
cg08858464	chr1	97183500			-0.123375	2.15829e-13
cg09397319	chr2	64250606			-0.123369	2.26315e-14
cg15114440	chr20	2780680	CPXM1	Body	0.123354	0.00124331
cg15235844	chrX	37671328	CYBB	3'UTR	-0.123353	6.31369e-10
cg23248615	chr10	2005709			-0.123323	1.70163e-08
cg04870110	chr6	27596156			-0.123304	3.37101e-06
cg01975338	chr14	97326473	VRK1	Body	-0.12328	2.21885e-09
cg23620433	chr14	58894395	KIAA0586;TIMM9	TSS1500;TSS200	0.123275	5.07271e-13
cg01925738	chr5	140480770	PCDHB3	1stExon	0.123249	0.0263328
cg25871420	chrX	23348969			-0.123248	0.00964358
cg14332570	chr4	147732398	TTC29	Body	-0.123244	1.04459e-07
cg27337534	chr15	72565415			0.12324	0.0189539
cg14236011	chr9	71833386	TJP2;TJP2;TJP2;TJP2;TJP2;TJP2	Body;Body;Body;Body;Body;Body	-0.123234	1.16955e-07
cg03598412	chr1	248569430	OR2T1	1stExon	-0.123229	5.39453e-08
cg09549605	chr2	251023	SH3YL1;SH3YL1	Body;Body	-0.123227	1.65207e-09
cg11031201	chrX	102020598			-0.12322	3.19652e-12
cg14832266	chrX	136654369			-0.123217	0.00350907
cg21131622	chr5	169259493	DOCK2	Body	-0.123208	3.72331e-06
cg11199810	chr1	150123146	PLEKHO1	Body	0.123194	0.033405
cg06816239	chr1	169679199	SELL;SELL	Body;TSS1500	-0.123192	9.39528e-07
cg22356541	chr13	22277315	FGF9	3'UTR	-0.123189	0.00164151
cg04276508	chr6	50819054			0.123188	0.00158918
cg17325318	chr1	109659927	KIAA1324	Body	0.123179	6.21524e-05
cg08712932	chr6	133562463	EYA4;EYA4;EYA4	TSS200;TSS200;TSS200	-0.123177	0.00307482
cg22125814	chr12	83041928			-0.123166	6.65661e-11
cg10887385	chr1	107688142	NTNG1;NTNG1;NTNG1	5'UTR;5'UTR;5'UTR	-0.123164	1.83538e-11
cg16346555	chr2	69374392	ANTXR1;ANTXR1	Body;Body	-0.123155	2.24093e-12
cg18291238	chr14	70696523			-0.123152	2.17294e-09
cg21250296	chr6	26044405	HIST1H2BB;HIST1H3C	TSS1500;TSS1500	0.123136	0.0160903
cg15440402	chr14	56053654	KTN1;KTN1;KTN1;KTN1	5'UTR;5'UTR;5'UTR;5'UTR	-0.123132	4.84743e-09
cg03677161	chr1	59278958			-0.12312	1.23495e-11
cg19145858	chr7	129781681			0.123118	0.000682933
cg21870640	chr6	33084624	HLA-DPB2	Body	0.123109	0.0104306
cg06042574	chrX	33231137	DMD;DMD	Body;TSS1500	-0.123104	0.000186314
cg03960220	chr2	20428129			-0.123104	6.40859e-07
cg20445518	chr20	35469448	C20orf117;C20orf117	Body;5'UTR	-0.123085	1.98722e-14
cg08171933	chr1	161860383	ATF6	Body	-0.123039	2.50025e-21
cg03503785	chr16	23962572	PRKCB;PRKCB	Body;Body	0.123038	0.00196915
cg15014679	chr11	27695210	BDNF;BDNF;BDNF;BDNF;BDNF;BDNF;BDNF;BDNF;BDNF;BDNF;BDNF;BDNF;BDNF;BDNF;BDNFOS;BDNF;BDNF	Body;5'UTR;Body;5'UTR;5'UTR;5'UTR;Body;5'UTR;5'UTR;5'UTR;5'UTR;5'UTR;5'UTR;5'UTR;Body;Body;5'UTR	-0.123031	1.41833e-09
cg02266849	chr19	17621073	PGLS	TSS1500	-0.123015	2.1322e-09
cg03640426	chr4	76559064			-0.123011	9.95859e-18
cg04722283	chr16	3329195			-0.123009	2.76979e-13
cg22130008	chr4	155548532			0.123005	0.00184333
cg19226080	chr4	39480565	LOC401127	TSS1500	-0.122986	1.73705e-11
cg09635768	chr1	8601318	RERE;RERE	Body;Body	-0.122975	2.65131e-11
cg00632914	chr5	178359659	ZFP2	Body	-0.122961	1.09938e-11
cg21910196	chr14	72402619	RGS6	5'UTR	0.122955	0.00379621
cg10539507	chr4	85420782	NKX6-1	TSS1500	-0.122948	0.0222363
cg11658986	chr12	49177605	ADCY6;ADCY6;ADCY6	1stExon;5'UTR;5'UTR	-0.12294	3.82272e-15
cg22124221	chr7	130606381			0.122938	0.0051005
cg12962191	chr5	140213924	PCDHA6;PCDHA2;PCDHA1;PCDHA7;PCDHA1;PCDHA6;PCDHA5;PCDHA7;PCDHA3;PCDHA4	Body;Body;Body;TSS200;Body;Body;Body;TSS200;Body;Body	0.122916	0.0130762
cg17767957	chr7	44166678			-0.122911	9.20682e-16
cg22034203	chr1	31231421	LAPTM5	TSS1500	-0.122903	4.26795e-11
cg14406501	chr17	78518180	RPTOR;RPTOR	TSS1500;TSS1500	-0.122897	2.67727e-05
cg27602828	chr18	3845348	DLGAP1;DLGAP1	TSS200;Body	-0.122896	1.76436e-08
cg20945212	chr5	146080656	PPP2R2B;PPP2R2B;PPP2R2B;PPP2R2B;PPP2R2B;PPP2R2B;PPP2R2B	Body;Body;Body;Body;Body;Body;Body	0.122886	0.00206748
cg20941528	chr6	132967732	TAAR1	TSS1500	-0.122836	2.45095e-06
cg01480550	chrX	151143526	GABRE	TSS1500	0.122831	0.00173988
cg11077161	chr14	71996050	SIPA1L1;SIPA1L1	1stExon;5'UTR	-0.122808	4.82719e-15
cg25741594	chr11	58990439			-0.122807	1.10781e-08
cg09840645	chr14	69337590			-0.122802	6.50402e-11
cg02072515	chr2	149481321	EPC2	Body	-0.122796	8.61331e-15
cg24044028	chr12	77623070			-0.122791	2.83516e-09
cg08400962	chr19	34112316	CHST8;CHST8	TSS1500;TSS1500	0.122758	0.000769546
cg13204432	chr2	51074939	NRXN1;NRXN1	Body;Body	-0.122712	2.7723e-15
cg14555759	chr5	39167171	FYB;FYB	Body;Body	-0.122692	1.63454e-07
cg17949403	chr6	3299629	SLC22A23;SLC22A23	Body;Body	-0.122657	6.4363e-11
cg10828900	chr5	38462005	EGFLAM;EGFLAM;EGFLAM;EGFLAM	Body;Body;Body;Body	-0.122648	3.99728e-15
cg19384531	chr6	50692252	TFAP2D	Body	-0.122642	0.000571163
cg13788918	chr7	92414346	CDK6;CDK6	Body;Body	-0.122639	6.15879e-16
cg01601050	chr14	25519778	STXBP6	TSS1500	0.122636	0.0414721
cg01184975	chr12	114852091			-0.122619	0.0156528
cg10937590	chr2	207066710	GPR1;GPR1	5'UTR;5'UTR	-0.122612	6.88078e-11
cg26347359	chr4	129759716	PHF17;PHF17	Body;Body	-0.122599	1.97952e-07
cg15324288	chr1	5971510	NPHP4	Body	-0.122596	4.52672e-16
cg03663024	chrX	101858961	ARMCX5;ARMCX5;ARMCX5;ARMCX5;ARMCX5;ARMCX5	3'UTR;3'UTR;3'UTR;3'UTR;3'UTR;3'UTR	-0.122581	3.12319e-10
cg04801617	chr12	106976843	RFX4	TSS200	-0.122544	0.000509315
cg09890074	chr11	66172767			-0.122522	1.86184e-05
cg22454011	chr18	13611439	C18orf1;C18orf1;C18orf1;C18orf1	TSS1500;Body;Body;TSS1500	0.122517	0.00940987
cg14154859	chr1	220702826	MARK1	Body	0.122505	8.28728e-06
cg00420568	chr9	91794904	SHC3	TSS1500	0.122484	0.00113424
cg04515001	chr6	24358236	KAAG1;DCDC2;KAAG1;DCDC2	1stExon;1stExon;3'UTR;5'UTR	0.122469	0.00411056
cg06583412	chrX	102001318	BHLHB9;BHLHB9;BHLHB9;BHLHB9;BHLHB9;BHLHB9;BHLHB9;BHLHB9	5'UTR;5'UTR;5'UTR;5'UTR;5'UTR;5'UTR;5'UTR;5'UTR	0.122463	0.0301514
cg00615377	chr22	36236649	RBM9;RBM9;RBM9;RBM9;RBM9;RBM9	Body;Body;TSS200;TSS200;TSS200;TSS200	0.122459	0.0377447
cg14343548	chr11	67038414	ADRBK1	Body	0.12245	3.92052e-07
cg21638053	chr5	52127619	ITGA1	Body	-0.122449	2.53751e-13
cg13648318	chr9	124991408	LHX6;LHX6	TSS1500;TSS1500	0.122446	0.0185781
cg19702762	chr2	53701531			-0.122444	9.60029e-06
cg11512797	chr11	9448817	IPO7;SNORA23	Body;TSS1500	-0.12244	8.24412e-12
cg02167456	chrX	147800736	AFF2;AFF2;AFF2;AFF2;AFF2;AFF2	Body;Body;1stExon;Body;Body;Body	-0.122432	0.0230331
cg05954825	chr6	29341892	OR12D3;OR12D3	1stExon;3'UTR	-0.122429	9.811e-13
cg04386400	chr6	31651158			0.122428	0.00104638
cg12018865	chr2	38406881	C2orf58	Body	-0.122413	1.99607e-10
cg21039778	chr2	20866231	GDF7	TSS200	-0.122408	0.0386872
cg02668903	chr1	22844900	ZBTB40;ZBTB40	Body;Body	-0.122404	1.38416e-14
cg07248455	chr15	69591753	PAQR5	5'UTR	0.122392	9.35442e-07
cg04743106	chr4	169577939	PALLD;PALLD;PALLD	5'UTR;Body;Body	-0.122355	9.03993e-13
cg24060317	chr1	9792986	CLSTN1;CLSTN1	Body;Body	-0.122322	6.11825e-16
cg13592399	chr14	52535758	NID2;NID2	5'UTR;1stExon	-0.12232	0.0201176
cg03713585	chr2	175693153	CHN1;CHN1	Body;Body	-0.122302	7.54009e-11
cg19634315	chr15	71679485	THSD4	Body	0.122301	0.00213891
cg19112804	chr12	117322430			-0.122299	3.28189e-13
cg22491927	chr19	13617091	CACNA1A;CACNA1A;CACNA1A;CACNA1A	5'UTR;1stExon;1stExon;5'UTR	-0.122277	0.0163177
cg08224066	chr4	24578242	DHX15	Body	-0.122221	2.59509e-10
cg02378440	chr12	128246538			-0.12222	0.00478274
cg03509901	chr17	26369731	NLK;NLK	1stExon;5'UTR	-0.122202	6.72385e-16
cg11751645	chr11	56947754	LRRC55	TSS1500	0.122188	0.0121178
cg11969830	chr12	45271786	NELL2;NELL2	Body;TSS1500	-0.122177	2.92661e-06
cg11382241	chr3	4889445	ITPR1;ITPR1;ITPR1	3'UTR;3'UTR;3'UTR	-0.122176	7.10841e-05
cg01952084	chr15	81040912	FAM108C1	Body	-0.122152	8.90746e-12
cg11109621	chr5	26881128	CDH9	3'UTR	-0.122139	0.00060283
cg09024023	chr11	46105316	PHF21A;PHF21A	Body;Body	-0.122136	4.54173e-10
cg24806623	chr12	18868655	PLCZ1	Body	-0.122128	0.00197039
cg07902192	chr6	45393977	RUNX2;RUNX2;RUNX2	Body;Body;Body	-0.122124	5.4209e-09
cg05385216	chrX	138915704	ATP11C;ATP11C	TSS1500;TSS1500	-0.12212	6.26688e-08
cg23697275	chr7	46778664			-0.122118	7.26844e-09
cg16572410	chr2	33467199	LTBP1;LTBP1;LTBP1;LTBP1;LTBP1	Body;Body;Body;Body;Body	-0.122117	2.44779e-06
cg26762873	chr11	5879799	OR52E8	TSS1500	-0.122088	0.0144408
cg12807013	chr5	41922931			-0.122081	2.85003e-14
cg06873316	chr11	20690682	NELL1;NELL1	TSS1500;TSS1500	-0.122056	0.00263719
cg16481280	chr6	32120955	PPT2;PRRT1;PPT2	TSS1500;TSS1500;TSS1500	0.122016	0.00211637
cg21196365	chr7	106801878	PRKAR2B	3'UTR	-0.122014	1.12902e-11
cg04380118	chr1	45670624	ZSWIM5	Body	-0.122011	4.28854e-07
cg18158015	chr11	62997983	SLC22A25	TSS1500	-0.122008	8.95149e-06
cg11092157	chr14	98536125			0.121977	0.000319553
cg13525697	chr10	61320994			-0.121975	4.62215e-11
cg22961278	chr4	81107087	PRDM8	5'UTR	0.121972	0.000715971
cg09838857	chr2	46432124			-0.121941	1.90825e-13
cg00368687	chr13	112758379			0.121927	0.0284216
cg26785468	chr6	11382830	NEDD9	TSS1500	-0.12191	7.65651e-09
cg26166177	chr2	216260832	FN1;FN1;FN1;FN1;FN1;FN1	Body;Body;Body;Body;Body;Body	-0.121888	1.98964e-12
cg20921751	chr2	48604775	FOXN2	3'UTR	-0.121876	3.36816e-09
cg00658704	chr15	35999901			-0.121848	2.83009e-10
cg03114899	chr7	81244608			-0.121846	0.00620448
cg19859290	chr11	20618399			-0.121813	0.0101183
cg07960369	chr1	64844997			-0.121811	0.000131376
cg26030244	chr13	110009791			-0.121804	1.00322e-14
cg02389501	chr7	93757948			-0.121801	2.76278e-05
cg04168675	chr2	225809655	DOCK10	Body	-0.121793	4.72632e-08
cg00581320	chr3	62425299	CADPS;CADPS;CADPS	Body;Body;Body	-0.121777	6.62193e-07
cg15454726	chr1	241587609			-0.121755	0.0169482
cg21039221	chr2	19616327			-0.121749	1.25128e-13
cg21196942	chr4	140357489			-0.121749	9.1997e-10
cg07485769	chr14	71323515			-0.121735	1.73939e-15
cg14321777	chr10	133874809			-0.121726	4.03953e-12
cg09278708	chrX	101905837	GPRASP1;GPRASP1;GPRASP1	TSS1500;TSS1500;TSS1500	0.121718	0.000957038
cg14126688	chr17	46671497	LOC404266;LOC404266;LOC404266;HOXB5;LOC404266	Body;Body;Body;TSS1500;Body	-0.121712	0.0253579
cg10596956	chr11	4566380	OR52M1	TSS200	-0.12169	6.2704e-10
cg12968732	chr2	67788868			0.121689	3.34855e-05
cg17368726	chr7	108169094			-0.121659	1.74221e-06
cg12462078	chr2	178788607	PDE11A;PDE11A;PDE11A	TSS1500;Body;Body	-0.121632	1.21592e-11
cg01373932	chr6	31502462	BAT1;BAT1	Body;Body	-0.12163	1.22233e-20
cg19053239	chr2	149645394	KIF5C	Body	0.121609	9.12673e-06
cg07018260	chr11	10536864	RNF141	Body	-0.121598	7.47694e-13
cg10659811	chr12	54833402			0.121584	7.88068e-08
cg01930460	chr2	95830212	ZNF2;ZNF2	TSS1500;TSS1500	-0.121538	1.28729e-11
cg22451657	chr1	6558088	PLEKHG5;PLEKHG5	Body;TSS1500	0.121537	0.00230138
cg26528484	chr2	103387474	TMEM182	Body	-0.121528	1.41318e-07
cg05486825	chr12	130710349			-0.121512	0.00458886
cg11433207	chr15	61889588			-0.121506	8.28766e-07
cg27048684	chr16	27791167	KIAA0556	3'UTR	0.121493	5.22891e-05
cg24322139	chr13	21723183	SAP18	3'UTR	-0.121461	4.00596e-12
cg23540003	chr3	44287310	C3orf77	Body	-0.121452	1.06868e-13
cg25733898	chr15	71330058	LRRC49	Body	-0.121428	3.189e-17
cg13639936	chr9	102586628	NR4A3;NR4A3;NR4A3	5'UTR;5'UTR;5'UTR	0.121418	0.037984
cg11583351	chr5	176099987			0.121392	0.000150275
cg25175508	chr20	9820894	PAK7;PAK7	TSS1500;TSS1500	0.121392	0.00250221
cg17374433	chr10	119876327	CASC2;CASC2	Body;Body	-0.121374	0.0113978
cg06583605	chr4	56818360	CEP135	Body	-0.121373	1.27739e-09
cg24332389	chr1	6558085	PLEKHG5;PLEKHG5	Body;TSS1500	0.121371	0.00804999
cg01722868	chr1	116655078	C1orf161	5'UTR	-0.121351	1.69266e-07
cg22368976	chr1	107769064	NTNG1;NTNG1;NTNG1	Body;Body;Body	-0.121351	5.93846e-10
cg26570165	chr1	119541833			0.12133	2.4179e-06
cg23458613	chr2	10183227	KLF11	TSS1500	0.121315	0.00557969
cg06764152	chr6	15482789	JARID2	Body	-0.121313	3.70816e-15
cg08130292	chr19	52870301	ZNF610;ZNF610;ZNF610;ZNF610	3'UTR;3'UTR;3'UTR;3'UTR	-0.12131	2.39561e-13
cg11856334	chr2	81422363			-0.121306	0.00363531
cg22885367	chr2	68694660	APLF;FBXO48	TSS200;TSS1500	0.121301	1.7525e-16
cg01116491	chr4	102715139	BANK1;BANK1	Body;Body	-0.121299	7.64791e-14
cg08095852	chr4	176987020	WDR17;WDR17;WDR17;WDR17	1stExon;5'UTR;1stExon;5'UTR	-0.121296	0.0285392
cg20103222	chr3	31667141	STT3B	Body	-0.121296	7.89229e-13
cg13103179	chr15	33025272	GREM1	3'UTR	-0.121289	2.03468e-12
cg20076039	chr14	50448688	C14orf182	3'UTR	-0.121285	3.05095e-17
cg16588417	chr2	177466919	MIR1246	TSS1500	-0.121261	1.47492e-12
cg22550549	chr19	13123217	NFIX	Body	-0.121242	0.00473126
cg16143569	chr6	28830152			-0.121226	1.34041e-12
cg12518775	chr2	69970294	ANXA4	5'UTR	-0.121214	1.30289e-11
cg01063768	chrX	148031758	AFF2;AFF2;AFF2;AFF2;AFF2;AFF2	Body;Body;Body;Body;Body;Body	-0.121188	0.0132808
cg03509565	chrX	38080425	SRPX;SRPX;SRPX;SRPX	TSS1500;TSS1500;TSS1500;TSS1500	0.12116	0.000752441
cg05313317	chrX	43833081	NDP	TSS200	0.121155	0.00335536
cg15209376	chr13	102104976	ITGBL1;ITGBL1	1stExon;5'UTR	0.121143	0.00336243
cg01555458	chr16	31480519			-0.121137	5.75958e-14
cg25659893	chr4	24043352			-0.121134	2.32425e-07
cg07321536	chr4	39459897	LIAS;RPL9;LIAS;RPL9	TSS1500;Body;TSS1500;Body	0.121115	6.69356e-11
cg26967385	chr5	130501764	HINT1;HINT1;HINT1	TSS1500;TSS1500;TSS1500	0.121097	3.01389e-05
cg05280088	chr19	52262969	FPR2	TSS1500	-0.121097	6.95532e-06
cg11002709	chr12	56923557	RBMS2	Body	-0.121091	3.85306e-09
cg00120358	chr1	100615552	LRRC39;CCDC76	Body;3'UTR	-0.121085	1.66943e-11
cg22792862	chr14	67827087	EIF2S1;EIF2S1;ATP6V1D	1stExon;5'UTR;TSS1500	0.12108	3.49458e-05
cg00335286	chr18	13916355	MC2R	TSS1500	0.121075	0.00133808
cg07752095	chr4	128630266	INTU	Body	0.12107	2.51311e-07
cg09664186	chr2	48097527	FBXO11;FBXO11;FBXO11	5'UTR;5'UTR;5'UTR	-0.121066	6.67137e-09
cg02430902	chr11	76090076	PRKRIR	Body	-0.121053	3.5703e-06
cg01794426	chr14	37132490	PAX9	Body	0.121053	0.0135146
cg20739864	chr15	78841455	PSMA4;PSMA4;PSMA4	3'UTR;3'UTR;3'UTR	-0.121047	8.16413e-10
cg19380001	chr1	50889427	DMRTA2	TSS1500	-0.121036	0.00265449
cg18749349	chr11	16431523	SOX6;SOX6	5'UTR;TSS1500	-0.121019	2.11354e-07
cg11396499	chr19	9605778	ZNF560	5'UTR	-0.120998	1.62383e-06
cg00938039	chrX	5808230	NLGN4X;NLGN4X	3'UTR;3'UTR	-0.120992	2.11005e-09
cg16617774	chr5	146435656	PPP2R2B;PPP2R2B;PPP2R2B;PPP2R2B;PPP2R2B;PPP2R2B	5'UTR;5'UTR;5'UTR;1stExon;1stExon;5'UTR	0.120965	0.00722534
cg05829338	chrX	106750612			0.120964	0.00481927
cg18424072	chr20	39656880	TOP1	TSS1500	0.120951	0.00280564
cg05045806	chr3	39091102			-0.120948	1.06647e-11
cg01870247	chr20	31354127	DNMT3B;DNMT3B;DNMT3B	5'UTR;5'UTR;5'UTR	-0.120921	1.10433e-15
cg25713793	chr10	33590732	NRP1;NRP1;NRP1	Body;Body;Body	-0.120912	5.48574e-12
cg20832448	chr3	36418645			-0.120909	1.62772e-05
cg26226254	chr3	2319891	CNTN4	5'UTR	-0.120909	0.000816792
cg26127943	chr3	22417573			-0.120907	0.00277134
cg11885965	chr12	62580930	FAM19A2	5'UTR	-0.120907	1.67689e-11
cg13970942	chr9	129673409			-0.120883	3.71109e-09
cg07348723	chr4	110661983	CFI	3'UTR	-0.120881	3.18958e-10
cg04772797	chr22	30941679			-0.120877	2.38696e-15
cg12560907	chr4	158125973			-0.120876	0.00144916
cg13436378	chr2	71832543	DYSF;DYSF;DYSF;DYSF;DYSF;DYSF;DYSF;DYSF;DYSF;DYSF;DYSF;DYSF;DYSF;DYSF	Body;Body;Body;Body;Body;Body;Body;Body;Body;Body;Body;Body;Body;Body	-0.12082	3.6113e-09
cg24638253	chr11	41481578			0.120818	0.0260671
cg09287295	chr19	57091383	ZNF470	3'UTR	-0.120817	2.7735e-10
cg06070290	chr7	21926971	DNAH11	Body	-0.120816	3.24667e-11
cg22942210	chr14	69654470			-0.120792	6.0879e-16
cg24591770	chr1	45082704	RNF220	Body	0.12077	0.000764001
cg16909402	chr1	160682641	CD48	TSS1500	-0.120735	8.14196e-11
[truncated: 2,981 more rows]
