# Supplementary material for: Germline BRCA2 mutations drive prostate cancers with distinct evolutionary trajectories
Source: Nat Commun. 2017 Jan 9;8:13671. doi: 10.1038/ncomms13671 (PMC5227331; doi:10.1038/ncomms13671)
Supplement: Supplementary Data 4 — Genes on chromosome 3 that are amplified at higher frequencies in BRCA2-mutant vs. sporadic PCa. Two-sided proportion tests were performed per gene and p-values were adjusted with FDR to account for multiple testing. [file ncomms13671-s5.xlsx]

## Sheet: Sheet1
Supplementary Data 4 : Genes on chromosome 3 that are amplified at higher frequencies in BRCA2-mutant vs. sporadic PCa. Two-sided proportion tests were performed per gene and p-values were adjusted with FDR to account for multiple testing.
ID	Gene	Start	End
NM_000313	PROS1	93591880	93692934
NM_001174151	ARL13B	93698982	93774522
NM_001001850	STX19	93733214	93747454
NM_001195643	DHFRL1	93776765	93782067
NM_022072	NSUN3	93781854	93845630
NR_015400	LOC255025	94657106	94710169
NM_173655;NM_001080448	EPHA6	96533424	97467786
NM_177976	ARL6	97483594	97517373
NM_153605	CRYBG3	97540883	97663830
NM_153182	MINA	97660660	97691295
NM_001105580	GABRR3	97705526	97754148
NM_054106	OR5AC2	97806016	97806946
NM_001005338	OR5H1	97851541	97852483
NM_001005514	OR5H14	97868229	97869162
NM_001005515	OR5H15	97887543	97888485
NM_001005479	OR5H6	97983128	97984106
NM_001005482	OR5H2	98001731	98002676
NM_001005517	OR5K4	98072697	98073663
NM_001005516	OR5K3	98109509	98110475
NM_001004736	OR5K1	98188420	98189372
NM_001004737	OR5K2	98216524	98217475
NM_001040182	CLDND1	98234316	98241910
NM_005290	GPR15	98250742	98251994
NM_000097	CPOX	98298289	98312455
NR_046683	ST3GAL6-AS1	98433176	98451495
NM_001271146	ST3GAL6	98451079	98514689
NM_080927	DCBLD2	98514813	98620533
NR_031662	MIR548G	99273152	99717059
NM_001850	COL8A1	99357439	99515577
NM_032359	CMSS1	99536677	99897476
NM_182909	FILIP1L	99551987	99833349
NR_037486	MIR3921	99683157	99683242
NR_028358;NR_028357	TMEM30C	99904667	99913030
NM_018309	TBC1D23	99979660	100044096
NM_020202	NIT2	100053561	100074478
NM_014820	TOMM70A	100082302	100120242
NM_001085451	LNP1	100120036	100175170
NM_018004	TMEM45A	100211462	100296285
NM_032787	GPR128	100328432	100414323
NM_006070;NM_001007565	TFG	100428133	100467811
NM_015429	ABI3BP	100468178	100712334
NM_016247	IMPG2	100941389	101039419
NM_001077203	SENP7	101043117	101232085
NR_036433	FAM172BP	101237710	101242731
NM_017819	TRMT10C	101280679	101285290
NM_020357	PCNP	101293041	101313281
NM_014415	ZBTB11	101368282	101395988
NR_024407	LOC100009676	101395273	101398057
NM_000986	RPL24	101399933	101405563
NR_002941	PDCL3P4	101431277	101432260
NM_024548	CEP97	101443493	101486181
NM_145037	NXPE3	101498028	101547075
NM_031419;NM_001005474	NFKBIZ	101546833	101579869
NR_026934	LOC152225	101659702	101716770
NM_175056	ZPLD1	102153858	102198685
NR_030330	MIR548A3	103903475	103946105
NM_001243280	ALCAM	105085556	105295757
NM_170662	CBLB	105377108	105587887
NR_028303	LOC100302640	106828636	106959485
NR_028301;NR_028302	LOC344595	106959538	107045811
NM_032600	CCDC54	107096187	107097481
NM_020235	BBX	107241782	107530049
NR_024276	LINC00635	107560508	107596915
NR_015394	LINC00636	107602051	107647753
NM_198793	CD47	107761940	107809935
NM_018010	IFT57	107879658	107941417
NM_007072	HHLA2	108021331	108097126
NM_014981	MYH15	108099215	108248169
NM_020890	KIAA1524	108268717	108308491
NM_014648	DZIP3	108308336	108413693
NM_032579	RETNLB	108474485	108476130
NM_016388	TRAT1	108541630	108573714
NM_005459	GUCA1C	108626641	108672677
NM_014429	MORC1	108677086	108836993
NR_033977	FLJ22763	108855560	108868951
NR_026767	LINC00488	108897011	108904108
NM_138815	DPPA2	109012634	109035364
NM_018189	DPPA4	109044987	109056419
NM_001145553	FLJ25363	109128836	109214014
NR_045114	PVRL3-AS1	110764162	110788806
NM_001243288;NM_015480	PVRL3	110790605	110913016
NM_005816	CD96	111260925	111371206
NM_024508	ZBED2	111311746	111314182
NM_001185106	PLCXD2	111393522	111565294
NM_001134437	PHLDB2	111451326	111695364
NM_018394	ABHD10	111697827	111712210
NM_013259	TAGLN3	111717585	111732735
NM_001042575	TMPRSS7	111758464	111800116
NM_024616;NM_001171747	C3orf52	111805181	111837073
NR_030292	MIR567	111831647	111831745
NM_001190260	GCSAM	111839687	111852152
NM_183061	SLC9C1	111859751	112013074
NM_005944	CD200	112051915	112081658
NM_001085357	BTLA	112182812	112218408
NM_022488	ATG3	112251358	112280485
NM_017945	SLC35A5	112280856	112303284
NM_199512	CCDC80	112323408	112359977
NM_001199215	CD200R1L	112534555	112564797
NM_170780	CD200R1	112641531	112693937
NM_014170	GTPBP8	112709799	112720221
NM_015412	C3orf17	112721291	112738555
NM_033254	BOC	112931374	113006305
NM_018338;NM_001164496	WDR52	113005776	113160361
NR_046728	WDR52-AS1	113122844	113152839
NM_144718	SPICE1	113161564	113234034
NM_017699	SIDT1	113251217	113348422
NR_039648	MIR4446	113313722	113313789
NM_001009899	KIAA2018	113367232	113415493
NM_025146	NAA50	113435306	113465120
NM_001690	ATP6V1A	113465865	113530905
NM_017577	GRAMD1C	113557680	113666021
NM_173570	ZDHHC23	113666747	113681827
NM_020817	KIAA1407	113682983	113775460
NM_001256835	QTRTD1	113775581	113807268
NM_033663	DRD3	113847556	113897899
NM_007136	ZNF80	113953479	113956425
NM_173799	TIGIT	114012832	114029135
NR_030293	MIR568	114035321	114035416
NM_015642	ZBTB20	114056946	114866127
NR_038993	ZBTB20-AS1	114070657	114107825
NR_039959	MIR4796	114462291	114462372
NM_001130064	GAP43	115342150	115440334
NM_002338	LSAMP	115521209	116164385
NR_015391	LSAMP-AS3	116428634	116435887
NM_152538	IGSF11	118619478	118864898
NR_046230	IGSF11-AS1	118661922	118667088
NM_152539	C3orf30	118864996	118870302
NM_006952	UPK1B	118892424	118924000
NM_003778	B4GALT4	118930588	118959752
NM_020754	ARHGAP31	119013219	119138323
NM_018266	TMEM39A	119147806	119182529
NM_152305	POGLUT1	119187784	119213554
NM_016589	TIMMDC1	119217367	119243125
NM_005191	CD80	119243139	119278481
NM_001125	ADPRH	119298522	119308792
NM_001206961	PLA1A	119316694	119348658
NM_022135	POPDC2	119360907	119379404
NM_005694	COX17	119388371	119396243
NM_033364	MAATS1	119421868	119485949
NM_003889	NR1I2	119499330	119537332
NM_001146156	GSK3B	119540801	119813264
NM_001168271	GPR156	119884327	119963142
NM_001099678	LRRC58	120043575	120068186
NM_007085	FSTL1	120113060	120169918
NR_029584	MIR198	120114514	120114576
NM_001168331	NDUFB4	120315127	120321258
NM_000187	HGD	120347014	120401418
NM_173825	RABL3	120405527	120461384
NM_005513	GTF2E1	120461557	120501916
NM_014980	STXBP5L	120627049	121143608
NM_199420	POLQ	121150272	121264853
NM_001012659	ARGFX	121286777	121309469
NM_016298	FBXO40	121312169	121349139
NM_005335	HCLS1	121350245	121379791
NM_001256488	GOLGB1	121382045	121468614
NM_001023570	IQCB1	121488609	121553926
NM_018456	EAF2	121554033	121605373
NM_021082	SLC15A2	121613170	121663034
NM_001199799	ILDR1	121706169	121741127
NM_176892;NM_175862	CD86	121774208	121839988
NM_000388	CASR	121902529	122005344
NM_005213	CSTA	122044010	122060815
NM_001017928	CCDC58	122078435	122102074
NM_014367	FAM162A	122103022	122128961
NM_019069	WDR5B	122130699	122134882
NM_002264	KPNA1	122140747	122233786
NM_001146102;NM_001146103	PARP9	122246759	122283523
NM_138287	DTX3L	122283184	122294049
NM_001113523	PARP15	122296448	122355536
NM_017554	PARP14	122399671	122449687
NM_024610	HSPBAP1	122458843	122512666
NM_032839	DIRC2	122513900	122599986
NR_024618	LOC100129550	122605359	122611263
NR_046079	SEMA5B	122628039	122747452
NR_028444	PDIA5	122785855	122880953
NM_012430	SEC22A	122920773	122992982
NM_001199642;NM_183357	ADCY5	123001142	123167392
NM_198402	PTPLB	123213362	123303924
NR_038266	MYLK-AS1	123304402	123349666
NM_053025	MYLK	123331142	123603149
NM_022757	CCDC14	123632273	123680255
NM_017578	ROPN1	123687878	123710199
NR_049798	MIR5002	123851775	123851872
NM_007064	KALRN	124303505	124440036
NM_000373	UMPS	124449212	124468119
NM_002213	ITGB5	124481794	124606144
NM_033049	MUC13	124624288	124653595
NM_020733	HEG1	124684553	124774802
NM_001195483;NM_024628	SLC12A8	124801479	124931609
NR_049815	MIR5092	124870308	124870396
NM_021964	ZNF148	124944512	125094198
NM_003794	SNX4	125165487	125239058
NM_022776	OSBPL11	125247701	125314381
NR_031687	MIR548I1	125509246	125509395
NR_024250	FAM86JP	125635443	125648867
NM_001015050	ALG1L	125648117	125655887
NM_001012337	ROPN1B	125688027	125702296
NM_001008487;NM_001164475	SLC41A3	125725199	125820391
NM_012190;NM_001270364	ALDH1L1	125822403	125900029
NR_046602	ALDH1L1-AS1	125822482	125826912
NR_046383	ALDH1L1-AS2	125898907	125929011
NM_014079	KLF15	126061477	126076236
NM_182628	CCDC37	126113781	126155398
NM_001040653;NM_025112	ZXDC	126156443	126194762
NM_001165974	UROC1	126200007	126236616
NM_152889	CHST13	126243130	126262134
NM_152533	C3orf22	126268518	126277758
NM_001039783	TXNRD3NB	126290621	126327398
NM_001173513	TXNRD3	126325894	126373967
NR_034158	NUP210P1	126380923	126390782
NM_032343	CHCHD6	126423062	126679263
NM_032242	PLXNA1	126707436	126756235
NM_001136053	TPRA1	127291906	127309602
NM_004526	MCM2	127317199	127341278
NM_015720	PODXL2	127348001	127391653
NM_172027	ABTB1	127391780	127399769
NM_001256585;NM_001003794	MGLL	127407904	127542093
NM_207335	KBTBD12	127641901	127706514
NM_013336	SEC61A1	127771211	127790526
NM_003707	RUVBL1	127799799	127842671
NM_021937	EEFSEC	127872312	128127489
NM_153330	DNAJB8	128181274	128186091
NR_037890	DNAJB8-AS1	128182436	128191160
NM_001145662;NM_001145661;NM_032638	GATA2	128198264	128212030
NR_026954	LOC90246	128226677	128229429
NM_007354	C3orf27	128290842	128294929
NM_002950	RPN1	128338812	128369719
NM_004637	RAB7A	128444978	128533641
NR_034179	LOC653712	128580350	128590384
NM_014049	ACAD9	128598332	128631957
NM_020741	KIAA1257	128689781	128712986
NM_024768	CCDC48	128720471	128759585
NM_000174	GP9	128779644	128781253
NM_001204886;NM_001204883	RAB43	128806411	128840993
NM_001204890	ISY1-RAB43	128806411	128880073
NM_020701	ISY1	128846258	128880073
NM_001127194	CNBP	128886657	128902810
NM_016128	COPG1	128968452	128996616
NM_020187	C3orf37	128997683	129024135
NM_006026	H1FX	129033613	129035120
NR_026991	H1FX-AS1	129035113	129043412
NR_003111	RPL32P3	129101676	129118282
NR_002992	SNORA7B	129116052	129116191
NM_207307	EFCAB12	129120163	129147494
NM_003925	MBD4	129149792	129158852
NM_052989	IFT122	129158967	129239191
NM_000539	RHO	129247481	129254187
NM_153833	H1FOO	129262056	129270204
NM_015103	PLXND1	129274055	129325582
NR_033361;NM_001128224	TMCC1	129366634	129612419
NR_037893	LOC100507032	129612713	129627755
NM_007117	TRH	129693113	129696779
NM_001136152	ALG1L2	129800673	129817233
NR_024252	FAM86HP	129816624	129830276
NR_027898	COL6A4P2	129931662	129992649
NM_153264	COL6A5	130064358	130203688
NM_001102608	COL6A6	130279177	130395888
NM_014602	PIK3R4	130397777	130465696
NM_001199184;NM_001199183;NM_001199181	ATP2C1	130569368	130735555
NM_014065	ASTE1	130732720	130745646
NM_001146003	NEK11	130745693	131069309
NR_038976	LOC339874	131043935	131100319
NR_002949	NUDT16P1	131080688	131083966
NM_001171905	NUDT16	131100514	131107674
NM_007208	MRPL3	131181044	131221860
NR_002985	SNORA58	131197841	131198077
NM_130808	CPNE4	131253576	131753844
NR_049890	MIR5704	131704698	131704775
NM_001099;NM_001134194	ACPP	132036210	132087146
NM_015268	DNAJC13	132136552	132257876
NM_032169	ACAD11	132276981	132378975
NR_037804	NPHP3-ACAD11	132276981	132441303
NM_178445;NM_016557	CCRL1	132316093	132321382
NM_198329	UBA5	132373289	132396944
NM_153240	NPHP3	132399452	132441303
NR_002811	NPHP3-AS1	132441185	132593050
NM_001136469	TMEM108	132757170	133116619
NM_003571	BFSP2	133118789	133194056
NM_017548	CDV3	133292433	133309118
NM_007027	TOPBP1	133319448	133380737
NM_001063	TF	133464976	133497850
NM_021203	SRPRB	133502876	133540336
NM_016577	RAB6B	133543079	133614691
NM_025041	C3orf36	133646989	133648656
NM_005630	SLCO2A1	133651539	133748920
NM_002958	RYK	133875977	133969586
NM_016201	AMOTL2	134074189	134093406
NR_039951	MIR4788	134156668	134156748
NM_001242375;NM_015391;NM_001242374	ANAPC13	134196545	134204865
NM_001042384	CEP63	134204574	134293855
NM_178554	KY	134318764	134369864
NM_004441	EPHB1	134514098	134979307
NM_181897;NM_001190447	PPP2R3A	135684514	135866752
NM_018133	MSL2	135867759	135914688
NM_000532	PCCB	135969166	136049013
NM_005862	STAG1	136055998	136471245
NM_001097600	SLC35G2	136537860	136574734
NM_001190796;NM_006153	NCK1	136581049	136667968
NM_144717	IL20RB	136676706	136729926
NM_004189	SOX14	137483133	137485172
NM_016369;NM_001002026	CLDN18	137717657	137752494
NM_173543	DZIP1L	137780826	137834451
NM_016161	A4GNT	137842559	137851229
NM_016216	DBR1	137879829	137893791
NM_001267042	ARMC8	137906114	138017228
NM_178130	NME9	137980278	138048728
NM_012219	MRAS	138066489	138124377
NM_031913	ESYT3	138153414	138197256
NM_024491	CEP70	138213186	138313129
NM_001033032	FAIM	138327541	138352213
NM_006219	PIK3CB	138371539	138478201
NM_023067	FOXL2	138663065	138665982
NM_001040061	C3orf72	138666075	138672830
NM_001134659	PRR23A	138722803	138725110
NM_001013650	PRR23B	138737872	138739768
NM_001134657	PRR23C	138760943	138763734
NR_026783	BPESC1	138823026	138844005
NR_027070	PISRT1	138951833	138952364
NM_020191	MRPS22	139062860	139075887
NR_023350	COPB2	139076432	139108522
NM_004164	RBP2	139171725	139195352
NM_002899	RBP1	139236275	139258671
NM_001200047	NMNAT3	139279022	139396885
NM_022131	CLSTN2	139654026	140286919
NM_152616	TRIM42	140396865	140419992
NM_018155	SLC25A36	140660661	140698785
NM_080862	SPSB4	140770742	140867453
NM_152282	ACPL2	140950681	141013486
NM_001080412	ZBTB38	141043054	141168632
NM_006506	RASA2	141205925	141331197
NR_037703	RNF7	141457050	141465645
NM_139209	GRK7	141497042	141535892
NM_001679	ATP1B3	141595469	141645382
NM_001178140;NM_006286;NM_001178139	TFDP2	141663269	141868386
NR_033289	GK5	141876368	141944449
NM_001042604	XRN1	142025448	142166853
NM_001184	ATR	142168076	142297668
NM_002670;NM_001145319	PLS1	142315228	142432505
NM_003304	TRPC1	142443265	142526729
NM_013363	PCOLCE2	142536701	142608045
NR_038455	LOC100507389	142645516	142661378
NM_198504	PAQR9	142680073	142682178
NR_034032	LOC100289361	142719686	142720309
NM_001080415	U2SURP	142720371	142779567
NM_004267	CHST2	142838617	142842856
NM_173653	SLC9A9	142984063	143567373
NR_048544	SLC9A9-AS1	143061087	143065913
NM_173552	C3orf58	143690639	143711210
NM_000935	PLOD2	145787227	145879282
NM_001177304	PLSCR4	145910123	145968966
NM_001199979	PLSCR2	146151074	146213778
NM_021105	PLSCR1	146232966	146262628
NM_001085420	PLSCR5	146303624	146324003
NM_001243256	ZIC4	147103834	147124596
NM_003412	ZIC1	147127180	147134506
NM_009585	AGTR1	148415657	148460790
NM_001871	CPB1	148545587	148577972
NM_001870	CPA3	148583042	148614872
NM_001184721	GYG1	148709194	148745456
NM_003071	HLTF	148747903	148804341
NR_046648	HLTF-AS1	148804118	148820610
NM_032383	HPS3	148847370	148891305
NM_000096;NR_046371	CP	148880196	148939832
NM_001184723;NM_138786	TM4SF18	149036284	149051548
NM_014220	TM4SF1	149086804	149095568
NM_004617	TM4SF4	149192367	149221181
NM_001168280;NM_015472;NM_001168278	WWTR1	149235021	149421060
NR_040250	WWTR1-AS1	149375996	149379149
NM_016094	COMMD2	149456256	149470286
NM_001144960	ANKUB1	149478889	149510610
NM_007282	RNF13	149530474	149679925
NM_053024	PFN2	149682690	149688741
NR_036538	LOC646903	149689065	149691029
NM_014779	TSC22D2	150126787	150177615
NM_014445	SERP1	150259779	150264428
NM_032025	EIF2A	150264573	150303803
NM_016275	SELT	150321065	150348234
NM_152394	FAM194A	150377674	150421742
NM_005067	SIAH2	150458909	150481263
NM_001195794;NM_052995	CLRN1	150643949	150690786
NR_024066	CLRN1-AS1	150690464	150797617
NM_053002	MED12L	150804675	151154465
NM_013308	GPR171	150915618	150920988
NM_014879	P2RY14	150929904	150996230
NM_023915	GPR87	151011875	151034636
NM_176894	P2RY13	151044095	151047337
NM_022788	P2RY12	151055375	151102544
NM_178822	IGSF10	151153777	151176497
NR_049818	MIR5186	151283663	151283783
NR_031678	MIR548H2	151347319	151542394
NM_207365	AADACL2	151451703	151475556
NR_026915	LOC201651	151488243	151502682
NM_001086	AADAC	151531860	151546276
NM_033050	SUCNR1	151591430	151599876
NR_027037	MBNL1-AS1	151980404	151987415
NM_207293;NM_021038	MBNL1	151985828	152183569
NM_001123228	TMEM14E	152057486	152058779
NM_002563	P2RY1	152552735	152555843
NM_002886	RAP2B	152880028	152886263
NM_001101337	C3orf79	153202283	153220486
NR_037901	ARHGEF26-AS1	153742189	153838999
NM_001251963;NM_001251962	ARHGEF26	153838791	153975616
NM_001114397	DHX36	153993456	154042286
NM_001038705	GPR149	154055460	154147504
NM_007287;NM_000902	MME	154797435	154901518
NR_037902	LOC100507537	155008020	155011489
NM_001130960;NM_014996	PLCH1	155197670	155421997
NM_173657	C3orf33	155480400	155524055
NM_004733	SLC33A1	155544300	155572248
NM_003875	GMPS	155588324	155655520
NM_172159;NM_003471;NM_172160	KCNAB1	155838336	156256927
NR_046617	KCNAB1-AS2	155933348	155945672
NR_046618	KCNAB1-AS1	156158945	156164694
NM_007107	SSR3	156257928	156272973
NR_027954	TIPARP-AS1	156390959	156393502
NM_015508	TIPARP	156392204	156424557
NR_038387	LOC730091	156465131	156534851
NR_003284	PA2G4P4	156527059	156529810
NM_001193283;NM_001004316	LEKR1	156544095	156763918
NR_034007	LOC339894	156799455	156840791
NR_034008	LOC100498859	156807669	156818924
NM_020307	CCNL1	156865585	156878482
NM_024621;NM_001167911;NM_001167916	VEPH1	156977531	157221415
NM_002852	PTX3	157154579	157161417
NM_001130002	C3orf55	157261132	157319021
NM_003030	SHOX2	157813799	157823952
NM_001271838	RSRC1	157827840	158262624
NM_001195434	MLF1	158288952	158324249
NM_024996	GFM1	158362316	158410360
NM_020169	LXN	158384202	158390482
NM_002888;NM_206963	RARRES1	158414896	158450275
NM_022736	MFSD1	158519714	158547508
NM_001042705	IQCJ	158787040	158984096
NM_001197114	IQCJ-SCHIP1	158787040	159615155
NM_001197107	SCHIP1	158991035	159615155
NR_037483	MIR3919	159000434	159000523
NM_000882	IL12A	159706622	159713806
NM_001168214	C3orf80	159943422	159946000
NM_020800	IFT80	159974773	160117320
NM_005496;NM_001002800	SMC4	160117429	160152741
NR_029663	MIR15B	160122375	160122473
NR_029525	MIR16-2	160122532	160122613
NM_173084	TRIM59	160153290	160167626
NM_002268	KPNA4	160212782	160283376
NR_003001	SCARNA7	160232694	160233024
NM_025047	ARL14	160394947	160396235
NM_139245	PPM1L	160473995	160788817
NM_003781	B3GALNT1	160801670	160823160
NM_015938	NMD3	160939098	160969795
NM_001040100	SPTSSB	161062579	161089871
NM_001080440	OTOL1	161214595	161221730
NR_033945	CT64	162895030	163021089
NM_001041	SI	164696685	164796283
NM_014926	SLITRK3	164904507	164914469
NM_000055	BCHE	165490691	165555253
NM_001199201	ZBBX	166958076	167098085
NM_006217	SERPINI2	167159722	167191818
NM_178824	WDR49	167196472	167371289
NM_007217;NM_145860;NM_145859	PDCD10	167401694	167452651
NM_001122752	SERPINI1	167453431	167543357
NR_033843	LOC646168	167613735	167641797
NM_014498	GOLIM4	167727653	167813417
NR_021485	EGFEM1P	167967309	168548374
NR_030294	MIR551B	168269641	168269737
NM_001105077;NM_004991	MECOM	168801286	169381563
NR_001566	TERC	169482397	169482848
NM_032487	ACTRT3	169484710	169487683
NM_001185119;NM_001185118	MYNN	169490852	169507504
NM_001172779	LRRC34	169511215	169530574
NM_001080460	LRRIQ4	169539709	169555560
NM_024727	LRRC31	169557028	169587660
NM_182610	SAMD7	169629481	169656948
NR_024409;NR_027622	LOC100128164	169661771	169684522
NM_003262	SEC62	169684579	169716161
NM_014373	GPR160	169755734	169803183
NM_024947	PHC3	169805367	169899537
NM_002740	PRKCI	169940219	170023770
NM_005414	SKIL	170075472	170114637
NM_005602	CLDN11	170136652	170152479
NM_020949	SLC7A14	170177341	170303863
NM_001099645	RPL22L1	170582664	170588045
NM_020390	EIF5A2	170606203	170626426
NM_000340	SLC2A2	170714136	170744768
NM_001161562	TNIK	170780291	171178197
NR_030295	MIR569	170824452	170824548
NM_002662	PLD1	171318194	171528284
NM_001164436	TMEM212	171561138	171577108
NM_001135095;NM_022763	FNDC3B	171757417	172118492
NM_004122;NM_198407	GHSR	172161080	172166246
NR_033994	TNFSF10	172223297	172241297
NM_020792	NCEH1	172348434	172429008
NM_001258316	ECT2	172468474	172539264
NM_031955	SPATA16	172607146	172859058
NM_014932	NLGN1	173116243	174001116
NM_207015	NAALADL2	174577110	175523428
NR_046390	NAALADL2-AS3	174797101	174833032
NR_039952	MIR4789	175087328	175087410
NM_024665	TBL1XR1	176738541	176915048
NR_047568	LINC00578	177159708	177470492
NR_046786	KCNMB2-IT1	178136988	178175093
NM_181361	KCNMB2	178254223	178562217
NM_022470	ZMAT3	178735010	178789656
NM_006218	PIK3CA	178866310	178952497
NM_171828;NM_171829;NM_001163677	KCNMB3	178957536	178984838
NM_016331	ZNF639	179041550	179053320
NM_033540	MFN1	179065479	179111008
NM_021629	GNB4	179113875	179169371
NM_178042	ACTL6A	179280707	179306193
NM_177988	MRPL47	179306254	179322434
NM_002492	NDUFB5	179322574	179342288
NM_003940	USP13	179370932	179507189
NM_016559	PEX5L	179512746	179754841
NM_001042601	TTC14	180319917	180328918
NM_181426	CCDC39	180331795	180397283
NM_005087	FXR1	180630233	180700539
NR_033721	DNAJC19	180701497	180707562
NR_004053	SOX2-OT	181328150	181459005
NM_003106	SOX2	181429711	181432223
NR_040105	FLJ46066	182164757	182204150
NM_014616	ATP11B	182511290	182639421
NM_020640	DCUN1D1	182660558	182698326
NM_020166	MCCC1	182733005	182817365
NM_014398	LAMP3	182840002	182880667
NM_015078	MCF2L2	182895830	183145855
NM_032047	B3GNT5	182971031	182991179
NR_038302	LOC100505687	183165395	183173800
NM_130446	KLHL6	183205318	183273499
NM_017644	KLHL24	183353410	183402304
NM_018023	YEATS2	183415605	183530413
NM_024871	MAP6D1	183533663	183543393
NM_018622	PARL	183547172	183602693
NM_005688	ABCC5	183637723	183735727
NR_046570	ABCC5-AS1	183724125	183729207
NM_001145143;NM_182537	HTR3D	183749331	183757157
NM_130770	HTR3C	183770834	183778461
NM_001256614;NM_198313	HTR3E	183814851	183824783
NM_003907	EIF2B5	183852809	183863099
NM_004423	DVL3	183873283	183891314
NM_001025205	AP2M1	183892633	183901879
NM_018358	ABCF3	183903862	183911795
NM_138345	VWA5B2	183948316	183960117
NR_030410	MIR1224	183959192	183959277
NM_005787;NM_001006941	ALG3	183960116	183967313
NM_014693	ECE2	183967444	184010819
NM_033259	CAMK2N2	183977002	183979251
NM_002808	PSMD2	184017021	184026840
NM_001194946	EIF4G1	184032282	184053146
NR_003055	SNORD66	184043483	184043559
NM_001171093	FAM131A	184053716	184064063
NM_004366	CLCN2	184063972	184079439
NM_006232	POLR2H	184081193	184086363
NM_000460	THPO	184089772	184095932
NM_003741	CHRD	184097860	184107617
NM_004443	EPHB3	184279586	184300196
NM_022149	MAGEF1	184428154	184429836
NM_015303	VPS8	184529930	184770402
NM_001025266	C3orf70	184795837	184870802
NR_038990	EHHADH-AS1	184880688	184909743
NM_001966	EHHADH	184908411	184971886
NM_004721;NM_001242314	MAP3K13	185000728	185206882
NM_080652	TMEM41A	185207388	185216845
NM_139248	LIPH	185225569	185270369
NM_021627	SENP2	185304030	185348885
NM_001007225	IGF2BP2	185361526	185542827
NR_027317	C3orf65	185431039	185435955
NM_004593	TRA2B	185632357	185655924
NR_033752	LOC344887	185677757	185698665
NM_004454	ETV5	185764105	185826901
NM_001346	DGKG	185864989	186080023
NR_033844	LOC253573	186172769	186211450
NM_017541	CRYGS	186256231	186262167
NM_018138;NM_001134415	TBCCD1	186263855	186288332
NM_016306	DNAJB11	186288466	186303589
NM_001622	AHSG	186330849	186339107
NM_014375	FETUB	186358148	186370797
NM_000412	HRG	186383797	186396023
NM_000893	KNG1	186435097	186462199
NM_001967	EIF4A2	186501360	186507685
NR_002587	SNORD2	186502584	186502654
NR_031650	MIR1248	186504460	186504566
NR_002989	SNORA81	186504463	186504641
NR_002586	SNORA63	186505087	186505222
NR_002588	SNORA4	186505401	186505538
NM_002916;NM_181573	RFC4	186507681	186524484
NM_004797	ADIPOQ	186560462	186576252
NR_046662	ADIPOQ-AS1	186569675	186573912
NM_003032;NM_173217	ST6GAL1	186648314	186796341
NM_052969	RPL39L	186838740	186857263
NM_153708	RTP1	186915273	186919253
NR_033519;NM_001879	MASP1	186933872	187009810
NM_022147	RTP4	187086167	187089369
NM_001048	SST	187386693	187388201
NM_001004312	RTP2	187416046	187420345
NR_034062	LOC100131635	187420153	187450203
NM_001706	BCL6	187439164	187463513
NR_036497	LPP-AS2	187868993	187871876
NM_001167672	LPP	187871662	188608460
NR_024413	FLJ42393	187896330	187898596
NM_198485	TPRG1	188889762	189041271
NR_046722	TPRG1-AS2	188956474	188958383
NM_001114980;NM_001114979	TP63	189349215	189615068
NR_030642	MIR944	189547710	189547798
NM_001134418	LEPREL1	189674516	189840226
NM_021101	CLDN1	190023489	190040235
NM_006580	CLDN16	190105660	190129932
NM_207316	TMEM207	190146443	190167665
NM_001167928;NM_001167931	IL1RAP	190231839	190374986
NM_001146686	GMNC	190570525	190580465
NR_024343	SNAR-I	190595718	190595839
NM_198184	OSTN	190930321	190967910
NM_198152	UTS2D	190984943	191048325
NM_178335	CCDC50	191046873	191116459
NM_001083308	PYDC2	191178951	191179245
NM_004113	FGF12	191857181	192445388
NM_178496	MB21D2	192514604	192635950
NM_020386	HRASLS	192958916	192988644
NR_026877	MGC2889	192959567	192961761
NM_198505	ATP13A5	192992830	193096514
NM_032279	ATP13A4	193119865	193272696
NM_130835	OPA1	193310932	193415600
NR_046634	OPA1-AS1	193336387	193345121
NR_033944	LOC647323	193675160	193721448
NR_027764	DPPA2P3	193710882	193712027
NM_005524	HES1	193853930	193856401
NR_024480	LOC100131551	194018988	194030593
NM_001080513	CPN2	194060493	194072057
NM_001135057	LRRC15	194075975	194090472
NM_004488	GP5	194115549	194119995
NM_024524	ATP13A3	194123402	194188968
NR_033929	FLJ34208	194207868	194209274
NR_047573	TMEM44-AS1	194304996	194311561
NM_001166305	TMEM44	194308401	194354150
NM_018385	LSG1	194361516	194393206
NM_153690	FAM43A	194406621	194409766
NR_037891	LOC100507391	194429149	194502897
NM_152531	XXYLT1	194789012	194991895
NM_012287	ACAP2	194995464	195163817
NR_049867	MIR5692C1	195208644	195208667
NM_006241	PPP1R2	195241220	195270224
NM_001647	APOD	195295572	195311076
NR_003265	SDHAP2	195384909	195415735
NR_030296	MIR570	195426271	195426368
NM_001098516;NM_152673	MUC20	195447752	195464540
NM_004532	MUC4	195473637	195538844
NM_005781	TNK2	195590235	195635880
NR_003264	SDHAP1	195686791	195717150
NM_003234;NM_001128148	TFRC	195776154	195809032
NR_034088	LOC401109	195869506	195887761
NM_001039617	ZDHHC19	195924322	195938300
NM_152672	SLC51A	195943382	195960301
NM_005017	PCYT1A	195965252	196014584
NM_152773	TCTEX1D2	196018089	196045165
NR_037950	TM4SF19-TCTEX1D2	196042955	196065291
NM_138461	TM4SF19	196050416	196065291
NM_015562	UBXN7	196080368	196159345
NM_152617	RNF168	196195656	196230639
NM_001077657	C3orf43	196233749	196242237
NM_182627	WDR53	196281058	196295413
NM_001105573	FBXO45	196295724	196315930
NM_198565	LRRC33	196366655	196388874
NM_032898	CEP19	196433147	196439123
NM_017861	PIGX	196439244	196462876
NM_002577	PAK2	196466727	196559518
NM_152699	SENP5	196594726	196661584
NM_001042540	NCBP2	196662272	196669464
NR_024388	LOC152217	196669493	196670884
NM_025163	PIGZ	196673213	196695704
NM_005929	MFI2	196728611	196756687
NR_038285	MFI2-AS1	196729776	196731615
NM_001204388;NM_001098424	DLG1	196769430	197025447
NR_039960	MIR4797	197020748	197020819
NR_038289	DLG1-AS1	197025117	197030621
NM_203314;NM_203315	BDH1	197236653	197300194
NR_003266	LOC220729	197340897	197354752
NM_001145642;NM_014687	KIAA0226	197398258	197476568
NR_030627	MIR922	197401366	197401447
NM_032288;NM_001011537	FYTTD1	197476423	197511317
NM_032773	LRCH3	197518144	197598456
NM_032263	IQCG	197615945	197686886
NM_000996	RPL35A	197677051	197682721
NR_026787	LMLN	197687070	197770591
NR_003291	ANKRD18DP	197784403	197807542
NM_001145248	FAM157A	197879236	197907728
